# Supplementary material for: Identification and characterization of the α-CA in the outer membrane vesicles produced by Helicobacter pylori
Source: J Enzyme Inhib Med Chem. 2019 Jan 7;34(1):189–95. doi: 10.1080/14756366.2018.1539716 (PMC6327981; doi:10.1080/14756366.2018.1539716)
Supplement: Table_S3_list_of_IDs_WCE_28kDa_for_prod.xlsx [file IENZ_A_1539716_SM9080.xlsx]

## Sheet: Replicate_1
Protein Group	Protein ID	Accession	-10lgP	Coverage (%)	#Peptides	#Unique	PTM	Avg. Mass	Description
1	80046	I0ZGT1|I0ZGT1_HELPX	320.88	74	30	30	Carbamidomethylation; Oxidation (M); Deamidation (NQ)	26568	Urease subunit alpha OS=Helicobacter pylori NCTC 11637 = CCUG 17874 = ATCC 43504 OX=102618 GN=ureA PE=3 SV=1
2	45040	I0ZG17|I0ZG17_HELPX	292.63	70	27	27	Oxidation (M); Deamidation (NQ)	29100	Neuraminyllactose-binding hemagglutinin OS=Helicobacter pylori NCTC 11637 = CCUG 17874 = ATCC 43504 OX=102618 GN=HP17_08561 PE=4 SV=1
3	80068	I0ZBW7|I0ZBW7_HELPX	274.14	77	28	28	Carbamidomethylation; Oxidation (M); Deamidation (NQ)	29473	Disulfide isomerase OS=Helicobacter pylori NCTC 11637 = CCUG 17874 = ATCC 43504 OX=102618 GN=HP17_04836 PE=4 SV=1
9	80045	P13645	264.11	38	24	18	Carbamidomethylation; Oxidation (M); Deamidation (NQ)	59511	SWISS-PROT:P13645 Tax_Id=9606 Gene_Symbol=KRT10 Keratin type I cytoskeletal 10
4	80669	I0ZB40|I0ZB40_HELPX	263.82	58	20	20	Carbamidomethylation; Oxidation (M); Deamidation (NQ)	30415	2-oxoglutarate-acceptor oxidoreductase subunit OorB OS=Helicobacter pylori NCTC 11637 = CCUG 17874 = ATCC 43504 OX=102618 GN=oorB PE=4 SV=1
5	80047	I0ZC43|I0ZC43_HELPX	252.34	55	16	16	Carbamidomethylation; Oxidation (M); Deamidation (NQ)	28463	Uncharacterized protein OS=Helicobacter pylori NCTC 11637 = CCUG 17874 = ATCC 43504 OX=102618 GN=HP17_04581 PE=4 SV=1
7	80043	P04264	250.69	33	25	14	Deamidation (NQ)	66018	SWISS-PROT:P04264 Tax_Id=9606 Gene_Symbol=KRT1 Keratin type II cytoskeletal 1
6	80668	I0ZGI5|I0ZGI5_HELPX	250.29	58	20	20	Oxidation (M)	31212	Glutamine ABC transporter periplasmic glutamine-binding protein OS=Helicobacter pylori NCTC 11637 = CCUG 17874 = ATCC 43504 OX=102618 GN=HP17_08174 PE=4 SV=1
8	80038	I0ZE21|I0ZE21_HELPX	245.4	61	19	19	Carbamidomethylation; Oxidation (M)	43636	Elongation factor Tu OS=Helicobacter pylori NCTC 11637 = CCUG 17874 = ATCC 43504 OX=102618 GN=tuf PE=3 SV=1
14	80078	P35908	241.96	36	23	15	Carbamidomethylation	65865	SWISS-PROT:P35908 Tax_Id=9606 Gene_Symbol=KRT2 Keratin type II cytoskeletal 2 epidermal
11	80065	I0ZC48|I0ZC48_HELPX	241.42	57	19	19	Carbamidomethylation; Oxidation (M); Deamidation (NQ)	30264	2-dehydro-3-deoxyphosphooctonate aldolase OS=Helicobacter pylori NCTC 11637 = CCUG 17874 = ATCC 43504 OX=102618 GN=kdsA PE=3 SV=1
15	80217	I0ZE62|I0ZE62_HELPX	224.2	60	18	18	Carbamidomethylation; Oxidation (M)	27324	Hydrogenase/urease nickel incorporation protein hypB OS=Helicobacter pylori NCTC 11637 = CCUG 17874 = ATCC 43504 OX=102618 GN=HP17_02604 PE=4 SV=1
25	80673	I0ZC87|I0ZC87_HELPX	220.3	43	13	13		30149	Lipoprotein OS=Helicobacter pylori NCTC 11637 = CCUG 17874 = ATCC 43504 OX=102618 GN=HP17_04436 PE=3 SV=1
10	80044	I0ZEZ6|I0ZEZ6_HELPX	217.62	51	12	12	Carbamidomethylation; Oxidation (M)	28426	Putative heme iron utilization protein OS=Helicobacter pylori NCTC 11637 = CCUG 17874 = ATCC 43504 OX=102618 GN=HP17_01793 PE=4 SV=1
21	80042	P35527	215.99	30	14	13	Deamidation (NQ)	62129	SWISS-PROT:P35527 Tax_Id=9606 Gene_Symbol=KRT9 Keratin type I cytoskeletal 9
12	28288	I0ZC86|I0ZC86_HELPX	213.08	64	12	12	Carbamidomethylation; Oxidation (M); Deamidation (NQ)	22223	Alkyl hydroperoxide reductase OS=Helicobacter pylori NCTC 11637 = CCUG 17874 = ATCC 43504 OX=102618 GN=HP17_04431 PE=4 SV=1
16	80670	I0ZIA9|I0ZIA9_HELPX	210.89	45	12	12	Oxidation (M); Deamidation (NQ)	30166	Enoyl-[acyl-carrier-protein] reductase [NADH] OS=Helicobacter pylori NCTC 11637 = CCUG 17874 = ATCC 43504 OX=102618 GN=HP17_06657 PE=3 SV=1
18	80675	I0ZC37|I0ZC37_HELPX	201.04	35	11	11	Carbamidomethylation; Oxidation (M)	29604	Pyridoxine 5'-phosphate synthase OS=Helicobacter pylori NCTC 11637 = CCUG 17874 = ATCC 43504 OX=102618 GN=pdxJ PE=3 SV=1
19	80169	I0ZIR4|I0ZIR4_HELPX	198.23	38	11	11	Carbamidomethylation; Deamidation (NQ)	25337	Succinyl-CoA-transferase subunit A OS=Helicobacter pylori NCTC 11637 = CCUG 17874 = ATCC 43504 OX=102618 GN=HP17_06362 PE=4 SV=1
13	80672	I0ZDN6|I0ZDN6_HELPX	197.77	45	13	13	Carbamidomethylation; Oxidation (M); Deamidation (NQ)	28328	Alpha-carbonic anhydrase OS=Helicobacter pylori NCTC 11637 = CCUG 17874 = ATCC 43504 OX=102618 GN=HP17_03042 PE=4 SV=1
30	80079	I0ZDC6|I0ZDC6_HELPX	197.12	22	9	9	Carbamidomethylation	58623	Catalase OS=Helicobacter pylori NCTC 11637 = CCUG 17874 = ATCC 43504 OX=102618 GN=HP17_03339 PE=3 SV=1
22	80671	I0ZHH0|I0ZHH0_HELPX	196.43	34	8	8	Oxidation (M); Deamidation (NQ)	28473	Putative neuraminyllactose-binding hemagglutinin-like protein OS=Helicobacter pylori NCTC 11637 = CCUG 17874 = ATCC 43504 OX=102618 GN=HP17_07264 PE=4 SV=1
17	80681	I0ZIJ1|I0ZIJ1_HELPX	190.48	68	9	9	Carbamidomethylation; Deamidation (NQ)	11267	Putative outer membrane protein (Fragment) OS=Helicobacter pylori NCTC 11637 = CCUG 17874 = ATCC 43504 OX=102618 GN=HP17_06477 PE=4 SV=1
27	80116	I0ZDS1|I0ZDS1_HELPX	184.84	44	11	11		25913	Response regulator OmpR OS=Helicobacter pylori NCTC 11637 = CCUG 17874 = ATCC 43504 OX=102618 GN=HP17_00255 PE=4 SV=1
20	80139	I0ZFD7|I0ZFD7_HELPX	182.65	31	9	9	Oxidation (M)	38638	DNA-directed RNA polymerase subunit alpha OS=Helicobacter pylori NCTC 11637 = CCUG 17874 = ATCC 43504 OX=102618 GN=rpoA PE=3 SV=1
41	80114	I0ZFT3|I0ZFT3_HELPX	177.67	15	7	7	Oxidation (M)	67125	Chaperone protein DnaK OS=Helicobacter pylori NCTC 11637 = CCUG 17874 = ATCC 43504 OX=102618 GN=dnaK PE=2 SV=1
24	80067	I0ZEH8|I0ZEH8_HELPX	177.54	37	9	9	Oxidation (M)	28656	7-alpha-hydroxysteroid dehydrogenase OS=Helicobacter pylori NCTC 11637 = CCUG 17874 = ATCC 43504 OX=102618 GN=HP17_02432 PE=4 SV=1
42	80053	I0ZC14|I0ZC14_HELPX	176.45	17	7	7	Oxidation (M)	58272	60 kDa chaperonin OS=Helicobacter pylori NCTC 11637 = CCUG 17874 = ATCC 43504 OX=102618 GN=groL PE=3 SV=1
36	80233	I0ZD79|I0ZD79_HELPX	172.32	40	9	9	Oxidation (M)	26498	SpoOJ regulator (Fragment) OS=Helicobacter pylori NCTC 11637 = CCUG 17874 = ATCC 43504 OX=102618 GN=HP17_03569 PE=4 SV=1
46	80676	I0ZGY3|I0ZGY3_HELPX	168.82	21	7	7		48333	Uncharacterized protein OS=Helicobacter pylori NCTC 11637 = CCUG 17874 = ATCC 43504 OX=102618 GN=HP17_07907 PE=4 SV=1
26	45221	I0ZJ97|I0ZJ97_HELPX	168.41	38	7	7	Carbamidomethylation; Deamidation (NQ)	31626	Putative beta-lactamase HcpC OS=Helicobacter pylori NCTC 11637 = CCUG 17874 = ATCC 43504 OX=102618 GN=HP17_00405 PE=4 SV=1
31	80677	I0ZFN8|I0ZFN8_HELPX	167.88	32	8	8	Oxidation (M); Deamidation (NQ)	31883	Outer membrane protein OS=Helicobacter pylori NCTC 11637 = CCUG 17874 = ATCC 43504 OX=102618 GN=HP17_00045 PE=4 SV=1
23	80682	I0ZIL3|I0ZIL3_HELPX	167.15	39	7	7	Carbamidomethylation; Deamidation (NQ)	18245	Outer membrane protein HopE (Fragment) OS=Helicobacter pylori NCTC 11637 = CCUG 17874 = ATCC 43504 OX=102618 GN=HP17_06472 PE=4 SV=1
32	80678	I0ZH41|I0ZH41_HELPX	162.6	23	7	7	Oxidation (M); Deamidation (NQ)	32470	Signal peptide protease IV OS=Helicobacter pylori NCTC 11637 = CCUG 17874 = ATCC 43504 OX=102618 GN=HP17_07697 PE=4 SV=1
28	80674	I0ZEK0|I0ZEK0_HELPX	161.07	32	8	8	Carbamidomethylation; Oxidation (M)	25438	Transcriptional regulator OS=Helicobacter pylori NCTC 11637 = CCUG 17874 = ATCC 43504 OX=102618 GN=HP17_02282 PE=4 SV=1
47	80072	I0ZDV4|I0ZDV4_HELPX	154.64	9	5	5		77080	Elongation factor G OS=Helicobacter pylori NCTC 11637 = CCUG 17874 = ATCC 43504 OX=102618 GN=fusA PE=3 SV=1
35	80051	I0ZCF0|I0ZCF0_HELPX	153.73	37	8	8	Carbamidomethylation; Oxidation (M)	20980	Pyruvate flavodoxin oxidoreductase subunit gamma OS=Helicobacter pylori NCTC 11637 = CCUG 17874 = ATCC 43504 OX=102618 GN=HP17_00350 PE=4 SV=1
40	80071	I0ZF56|I0ZF56_HELPX	150.35	43	7	7	Oxidation (M)	21824	50S ribosomal protein L2 (Fragment) OS=Helicobacter pylori NCTC 11637 = CCUG 17874 = ATCC 43504 OX=102618 GN=rplB PE=4 SV=1
34	80418	P13647	147.29	11	8	1	Carbamidomethylation	62378	SWISS-PROT:P13647 Tax_Id=9606 Gene_Symbol=KRT5 Keratin type II cytoskeletal 5
53	80335	I0ZDI8|I0ZDI8_HELPX	145.61	23	5	5	Oxidation (M)	29067	Cag pathogenicity island protein V OS=Helicobacter pylori NCTC 11637 = CCUG 17874 = ATCC 43504 OX=102618 GN=HP17_03164 PE=4 SV=1
62	80050	I0ZEA9|I0ZEA9_HELPX	143.96	15	4	4	Deamidation (NQ)	26526	Cbb3-type cytochrome c oxidase subunit II OS=Helicobacter pylori NCTC 11637 = CCUG 17874 = ATCC 43504 OX=102618 GN=HP17_00145 PE=4 SV=1
39	80091	I0ZGU6|I0ZGU6_HELPX	139.97	15	5	5	Oxidation (M)	34387	Malonyl CoA-acyl carrier protein transacylase OS=Helicobacter pylori NCTC 11637 = CCUG 17874 = ATCC 43504 OX=102618 GN=HP17_00796 PE=3 SV=1
57	80074	I0ZD72|I0ZD72_HELPX	133.75	14	5	5	Oxidation (M)	51120	ATP synthase subunit beta OS=Helicobacter pylori NCTC 11637 = CCUG 17874 = ATCC 43504 OX=102618 GN=atpD PE=3 SV=1
73	80692	I0ZDS5|I0ZDS5_HELPX	128.39	18	3	3	Oxidation (M)	27838	Uncharacterized protein OS=Helicobacter pylori NCTC 11637 = CCUG 17874 = ATCC 43504 OX=102618 GN=HP17_00275 PE=4 SV=1
91	80066	I0ZJ96|I0ZJ96_HELPX	127.62	21	3	3	Carbamidomethylation; Oxidation (M)	22835	Multifunctional KHG/KDPG aldolase (Fragment) OS=Helicobacter pylori NCTC 11637 = CCUG 17874 = ATCC 43504 OX=102618 GN=HP17_00400 PE=4 SV=1
79	80348	I0ZI18|I0ZI18_HELPX	125.35	20	4	4	Carbamidomethylation	29799	Urease accessory protein UreH OS=Helicobacter pylori NCTC 11637 = CCUG 17874 = ATCC 43504 OX=102618 GN=ureH PE=3 SV=1
56	80687	I0ZHA5|I0ZHA5_HELPX	125.15	16	4	4	Carbamidomethylation	27894	4-hydroxy-tetrahydrodipicolinate reductase OS=Helicobacter pylori NCTC 11637 = CCUG 17874 = ATCC 43504 OX=102618 GN=dapB PE=3 SV=1
51	80080	P00761	122.83	25	4	4	Deamidation (NQ)	24409	SWISS-PROT:P00761|TRYP_PIG Trypsin - Sus scrofa (Pig).
84	80077	P02754	122.05	22	3	3	Carbamidomethylation; Oxidation (M)	18281	SWISS-PROT:P02754 Beta-lactoglobulin - Bos taurus (Bovine).
45	80138	P01966	119.35	18	3	3		15184	SWISS-PROT:P01966 (Bos taurus) Hemoglobin subunit alpha
58	80049	I0ZD66|I0ZD66_HELPX	117.88	33	4	4	Oxidation (M)	19960	Peptidoglycan-associated lipoprotein OS=Helicobacter pylori NCTC 11637 = CCUG 17874 = ATCC 43504 OX=102618 GN=HP17_03504 PE=3 SV=1
66	80439	I0ZEB8|I0ZEB8_HELPX	115.31	14	3	3	Oxidation (M)	37652	Protein RecA OS=Helicobacter pylori NCTC 11637 = CCUG 17874 = ATCC 43504 OX=102618 GN=recA PE=3 SV=1
60	45318	I0ZFA4|I0ZFA4_HELPX	114.28	22	4	4	Carbamidomethylation	24738	NADH-quinone oxidoreductase subunit I OS=Helicobacter pylori NCTC 11637 = CCUG 17874 = ATCC 43504 OX=102618 GN=nuoI PE=3 SV=1
48	80175	P02533	112.28	8	5	1	Oxidation (M)	51622	SWISS-PROT:P02533 Tax_Id=9606 Gene_Symbol=KRT14 Keratin type I cytoskeletal 14
38	80679	I0ZJ91|I0ZJ91_HELPX	112.13	17	6	6	Oxidation (M); Deamidation (NQ)	34766	Cag island protein OS=Helicobacter pylori NCTC 11637 = CCUG 17874 = ATCC 43504 OX=102618 GN=HP17_05945 PE=4 SV=1
68	80690	I0ZEZ2|I0ZEZ2_HELPX	109.53	12	3	3		29902	Uncharacterized protein OS=Helicobacter pylori NCTC 11637 = CCUG 17874 = ATCC 43504 OX=102618 GN=HP17_01883 PE=4 SV=1
95	80199	I0ZEB1|I0ZEB1_HELPX	108.98	10	2	2	Oxidation (M)	32606	Cbb3-type cytochrome c oxidase subunit OS=Helicobacter pylori NCTC 11637 = CCUG 17874 = ATCC 43504 OX=102618 GN=HP17_00155 PE=3 SV=1
74	80683	I0ZFC7|I0ZFC7_HELPX	108.54	15	4	4		26294	Uncharacterized protein OS=Helicobacter pylori NCTC 11637 = CCUG 17874 = ATCC 43504 OX=102618 GN=HP17_01468 PE=4 SV=1
59	80680	I0ZIJ4|I0ZIJ4_HELPX	107.61	19	5	5		32922	Uncharacterized protein OS=Helicobacter pylori NCTC 11637 = CCUG 17874 = ATCC 43504 OX=102618 GN=HP17_06492 PE=4 SV=1
78	80100	I0ZI19|I0ZI19_HELPX	106.01	23	5	5	Carbamidomethylation	21955	Urease accessory protein UreG OS=Helicobacter pylori NCTC 11637 = CCUG 17874 = ATCC 43504 OX=102618 GN=ureG PE=3 SV=1
69	80041	I0ZCM9|I0ZCM9_HELPX	105.94	19	3	3		19870	50S ribosomal protein L25 OS=Helicobacter pylori NCTC 11637 = CCUG 17874 = ATCC 43504 OX=102618 GN=rplY PE=3 SV=1
94	80698	I0ZHT2|I0ZHT2_HELPX	105.14	51	3	3		7177	Uracil-DNA glycosylase (Fragment) OS=Helicobacter pylori NCTC 11637 = CCUG 17874 = ATCC 43504 OX=102618 GN=HP17_07062 PE=4 SV=1
81	80694	I0ZDP0|I0ZDP0_HELPX	101.66	58	4	4	Carbamidomethylation; Oxidation (M)	9095	PP-loop family ATPase OS=Helicobacter pylori NCTC 11637 = CCUG 17874 = ATCC 43504 OX=102618 GN=HP17_03062 PE=4 SV=1
101	80592	I0ZHX9|I0ZHX9_HELPX	100.64	15	3	3	Oxidation (M)	30224	Phosphatidylserine decarboxylase proenzyme OS=Helicobacter pylori NCTC 11637 = CCUG 17874 = ATCC 43504 OX=102618 GN=psd PE=3 SV=1
64	80118	I0ZE29|I0ZE29_HELPX	100.29	1	2	2		281295	Multifunctional fusion protein (Fragment) OS=Helicobacter pylori NCTC 11637 = CCUG 17874 = ATCC 43504 OX=102618 GN=HP17_02863 PE=3 SV=1
55	80333	I0ZBE1|I0ZBE1_HELPX	99.72	11	4	4	Oxidation (M)	44144	2 3 4 5-tetrahydropyridine-2 6-dicarboxylate N-succinyltransferase OS=Helicobacter pylori NCTC 11637 = CCUG 17874 = ATCC 43504 OX=102618 GN=dapD PE=3 SV=1
89	80076	I0ZFX5|I0ZFX5_HELPX	99.34	15	4	4		29599	Uncharacterized protein OS=Helicobacter pylori NCTC 11637 = CCUG 17874 = ATCC 43504 OX=102618 GN=HP17_08776 PE=4 SV=1
106	80726	I0ZD44|I0ZD44_HELPX	98.98	63	2	2	Oxidation (M)	1935	Uncharacterized protein (Fragment) OS=Helicobacter pylori NCTC 11637 = CCUG 17874 = ATCC 43504 OX=102618 GN=HP17_03574 PE=4 SV=1
63	80356	I0ZIQ9|I0ZIQ9_HELPX	98.57	14	4	4	Carbamidomethylation; Deamidation (NQ)	31595	Uncharacterized protein OS=Helicobacter pylori NCTC 11637 = CCUG 17874 = ATCC 43504 OX=102618 GN=HP17_06337 PE=4 SV=1
65	80684	I0ZE08|I0ZE08_HELPX	98.01	19	4	4	Oxidation (M)	24814	Undecaprenyl pyrophosphate synthase OS=Helicobacter pylori NCTC 11637 = CCUG 17874 = ATCC 43504 OX=102618 GN=HP17_02758 PE=4 SV=1
44	80688	I0ZIW9|I0ZIW9_HELPX	97.11	14	5	5		30321	Outer membrane protein OS=Helicobacter pylori NCTC 11637 = CCUG 17874 = ATCC 43504 OX=102618 GN=HP17_06247 PE=4 SV=1
97	80106	I0ZHT4|I0ZHT4_HELPX	95.44	9	3	3		44694	Phosphoglycerate kinase OS=Helicobacter pylori NCTC 11637 = CCUG 17874 = ATCC 43504 OX=102618 GN=pgk PE=3 SV=1
100	80689	I0ZGF0|I0ZGF0_HELPX	94.28	16	3	3		33728	Fructose-bisphosphate aldolase OS=Helicobacter pylori NCTC 11637 = CCUG 17874 = ATCC 43504 OX=102618 GN=HP17_08339 PE=3 SV=1
87	80701	I0ZB75|I0ZB75_HELPX	93.94	9	2	2		31429	Uncharacterized protein OS=Helicobacter pylori NCTC 11637 = CCUG 17874 = ATCC 43504 OX=102618 GN=HP17_05845 PE=4 SV=1
76	80225	I0ZHK9|I0ZHK9_HELPX	93.91	26	3	3		13543	Urease subunit beta (Fragment) OS=Helicobacter pylori NCTC 11637 = CCUG 17874 = ATCC 43504 OX=102618 GN=ureB PE=3 SV=1
67	80113	I0ZDM7|I0ZDM7_HELPX	93.48	17	4	4	Carbamidomethylation	18291	Putative PP-loop family ATPase (Fragment) OS=Helicobacter pylori NCTC 11637 = CCUG 17874 = ATCC 43504 OX=102618 GN=HP17_03067 PE=4 SV=1
71	80699	I0ZF02|I0ZF02_HELPX	93.47	13	4	4		23122	Fe-S oxidoreductase (Fragment) OS=Helicobacter pylori NCTC 11637 = CCUG 17874 = ATCC 43504 OX=102618 GN=HP17_00110 PE=4 SV=1
85	80086	C6K4R4|C6K4R4_HELPX	93.06	3	3	3		128013	CagA OS=Helicobacter pylori NCTC 11637 = CCUG 17874 = ATCC 43504 OX=102618 GN=cagA PE=4 SV=1
75	80691	I0ZI20|I0ZI20_HELPX	92.81	16	3	3	Carbamidomethylation; Oxidation (M)	28790	Urease accessory protein UreF OS=Helicobacter pylori NCTC 11637 = CCUG 17874 = ATCC 43504 OX=102618 GN=ureF PE=3 SV=1
103	80085	I0ZF59|I0ZF59_HELPX	90.12	13	2	2		21178	50S ribosomal protein L3 OS=Helicobacter pylori NCTC 11637 = CCUG 17874 = ATCC 43504 OX=102618 GN=rplC PE=4 SV=1
90	80145	I0ZG14|I0ZG14_HELPX	89.71	15	2	2	Oxidation (M)	21394	ATP-dependent Clp protease proteolytic subunit OS=Helicobacter pylori NCTC 11637 = CCUG 17874 = ATCC 43504 OX=102618 GN=clpP PE=3 SV=1
88	80685	I0ZBQ6|I0ZBQ6_HELPX	89.25	21	4	4	Carbamidomethylation	25247	Uncharacterized protein OS=Helicobacter pylori NCTC 11637 = CCUG 17874 = ATCC 43504 OX=102618 GN=HP17_04980 PE=4 SV=1
70	80695	I0ZEY3|I0ZEY3_HELPX	85.79	19	3	3	Deamidation (NQ)	26418	Flagellar L-ring protein OS=Helicobacter pylori NCTC 11637 = CCUG 17874 = ATCC 43504 OX=102618 GN=flgH PE=3 SV=1
61	80102	I0ZC15|I0ZC15_HELPX	85.08	35	4	4	Oxidation (M)	12991	10 kDa chaperonin OS=Helicobacter pylori NCTC 11637 = CCUG 17874 = ATCC 43504 OX=102618 GN=groS PE=3 SV=1
92	80190	I0ZGT6|I0ZGT6_HELPX	83.83	16	3	3		28396	Outer membrane protein OS=Helicobacter pylori NCTC 11637 = CCUG 17874 = ATCC 43504 OX=102618 GN=HP17_00746 PE=4 SV=1
110	80195	I0ZGT0|I0ZGT0_HELPX	83.53	7	1	1		29577	Urease (Fragment) OS=Helicobacter pylori NCTC 11637 = CCUG 17874 = ATCC 43504 OX=102618 GN=ureB PE=4 SV=1
104	80200	I0ZG15|I0ZG15_HELPX	82.35	5	2	2		51763	Trigger factor OS=Helicobacter pylori NCTC 11637 = CCUG 17874 = ATCC 43504 OX=102618 GN=tig PE=3 SV=1
77	80196	P02070	81.77	24	3	3	Carbamidomethylation	15954	SWISS-PROT:P02070 (Bos taurus) Hemoglobin subunit beta
107	80704	I0ZDC2|I0ZDC2_HELPX	81.48	7	3	3	Carbamidomethylation	27287	CDP-diacylglycerol pyrophosphatase OS=Helicobacter pylori NCTC 11637 = CCUG 17874 = ATCC 43504 OX=102618 GN=cdh PE=3 SV=1
105	80702	I0ZHI7|I0ZHI7_HELPX	81.4	8	2	2		29934	tRNA U34 carboxymethyltransferase OS=Helicobacter pylori NCTC 11637 = CCUG 17874 = ATCC 43504 OX=102618 GN=cmoB PE=3 SV=1
135	80189	I0ZIG1|I0ZIG1_HELPX	80.79	11	1	1		17562	Biotin carboxyl carrier protein of acetyl-CoA carboxylase OS=Helicobacter pylori NCTC 11637 = CCUG 17874 = ATCC 43504 OX=102618 GN=HP17_00491 PE=4 SV=1
93	80696	I0ZB30|I0ZB30_HELPX	79.43	7	3	2	Oxidation (M)	48285	Methyl-accepting chemotaxis transmembrane sensory protein (MCP-like protein) OS=Helicobacter pylori NCTC 11637 = CCUG 17874 = ATCC 43504 OX=102618 GN=HP17_05610 PE=4 SV=1
112	80231	I0ZCE7|I0ZCE7_HELPX	76.64	10	2	2		24970	Pyruvate ferredoxin oxidoreductase beta subunit (Fragment) OS=Helicobacter pylori NCTC 11637 = CCUG 17874 = ATCC 43504 OX=102618 GN=HP17_00335 PE=4 SV=1
99	80098	I0ZBZ4|I0ZBZ4_HELPX	75.53	4	2	2		47520	Isocitrate dehydrogenase [NADP] OS=Helicobacter pylori NCTC 11637 = CCUG 17874 = ATCC 43504 OX=102618 GN=HP17_04731 PE=4 SV=1
54	80213	I0ZFG1|I0ZFG1_HELPX	75.02	52	2	2	Oxidation (M)	6963	50S ribosomal protein L2 (Fragment) OS=Helicobacter pylori NCTC 11637 = CCUG 17874 = ATCC 43504 OX=102618 GN=rplB PE=4 SV=1
120	80709	I0ZII8|I0ZII8_HELPX	74.23	22	2	2	Deamidation (NQ)	12615	ABC-type transport system ATP binding protein (Fragment) OS=Helicobacter pylori NCTC 11637 = CCUG 17874 = ATCC 43504 OX=102618 GN=HP17_06532 PE=4 SV=1
86	80057	I0ZFP1|I0ZFP1_HELPX	72.98	7	2	2		32703	Uncharacterized protein OS=Helicobacter pylori NCTC 11637 = CCUG 17874 = ATCC 43504 OX=102618 GN=HP17_00060 PE=4 SV=1
80	80361	I0ZEM5|I0ZEM5_HELPX	72.64	4	2	2		51689	Periplasmic serine endoprotease DegP-like OS=Helicobacter pylori NCTC 11637 = CCUG 17874 = ATCC 43504 OX=102618 GN=HP17_02407 PE=3 SV=1
109	80707	I0ZHC3|I0ZHC3_HELPX	71.67	6	2	2		42152	DNA polymerase III subunit beta OS=Helicobacter pylori NCTC 11637 = CCUG 17874 = ATCC 43504 OX=102618 GN=HP17_07502 PE=3 SV=1
128	80708	I0ZBW6|I0ZBW6_HELPX	69.6	6	1	1		27193	3-deoxy-manno-octulosonate cytidylyltransferase OS=Helicobacter pylori NCTC 11637 = CCUG 17874 = ATCC 43504 OX=102618 GN=kdsB PE=3 SV=1
102	80697	I0ZHB6|I0ZHB6_HELPX	69.56	10	3	3		31661	Neuraminyllactose-binding hemagglutinin OS=Helicobacter pylori NCTC 11637 = CCUG 17874 = ATCC 43504 OX=102618 GN=HP17_07457 PE=4 SV=1
136	80226	I0ZB33|I0ZB33_HELPX	68.87	9	1	1		21859	Tumor necrosis factor alpha-inducing protein OS=Helicobacter pylori NCTC 11637 = CCUG 17874 = ATCC 43504 OX=102618 GN=HP17_05625 PE=4 SV=1
98	80152	I0ZC77|I0ZC77_HELPX	67.45	8	2	2	Oxidation (M)	30639	30S ribosomal protein S2 OS=Helicobacter pylori NCTC 11637 = CCUG 17874 = ATCC 43504 OX=102618 GN=rpsB PE=3 SV=1
117	80703	I0ZBM7|I0ZBM7_HELPX	66.81	7	2	2	Carbamidomethylation	28724	Glucokinase (Fragment) OS=Helicobacter pylori NCTC 11637 = CCUG 17874 = ATCC 43504 OX=102618 GN=glk PE=3 SV=1
108	80706	I0ZC28|I0ZC28_HELPX	65.54	2	2	2		83921	Outer membrane protein (Omp2) (Fragment) OS=Helicobacter pylori NCTC 11637 = CCUG 17874 = ATCC 43504 OX=102618 GN=HP17_04716 PE=4 SV=1
132	80094	I0ZIG7|I0ZIG7_HELPX	59.75	6	1	1		25636	Thiol:disulfide interchange protein OS=Helicobacter pylori NCTC 11637 = CCUG 17874 = ATCC 43504 OX=102618 GN=HP17_00521 PE=4 SV=1
167	80211	P15497	57.59	5	1	1		30276	SWISS-PROT:P15497 (Bos taurus) Apolipoprotein A-I precursor
121	80342	I0ZIA5|I0ZIA5_HELPX	57.58	11	2	2	Oxidation (M)	27625	Succinate dehydrogenase iron-sulfur subunit OS=Helicobacter pylori NCTC 11637 = CCUG 17874 = ATCC 43504 OX=102618 GN=frdB PE=3 SV=1
118	80722	I0ZIA2|I0ZIA2_HELPX	56.37	4	1	1	Oxidation (M)	30561	Uncharacterized protein OS=Helicobacter pylori NCTC 11637 = CCUG 17874 = ATCC 43504 OX=102618 GN=HP17_06612 PE=4 SV=1
137	80058	I0ZDQ6|I0ZDQ6_HELPX	55.33	9	1	1		20895	Uncharacterized protein OS=Helicobacter pylori NCTC 11637 = CCUG 17874 = ATCC 43504 OX=102618 GN=HP17_02992 PE=4 SV=1
111	80319	I0ZHZ7|I0ZHZ7_HELPX	54.77	7	1	1		29785	Acyl-[acyl-carrier-protein]--UDP-N-acetylglucosamine O-acyltransferase OS=Helicobacter pylori NCTC 11637 = CCUG 17874 = ATCC 43504 OX=102618 GN=lpxA PE=3 SV=1
122	80713	I0ZFN2|I0ZFN2_HELPX	54.63	5	2	2	Carbamidomethylation	46820	Phosphoenolpyruvate synthase (Fragment) OS=Helicobacter pylori NCTC 11637 = CCUG 17874 = ATCC 43504 OX=102618 GN=HP17_00015 PE=4 SV=1
138	80727	I0ZHJ5|I0ZHJ5_HELPX	52.29	15	1	1		13301	GTP-binding protein TypA (Fragment) OS=Helicobacter pylori NCTC 11637 = CCUG 17874 = ATCC 43504 OX=102618 GN=HP17_07174 PE=4 SV=1
130	80055	I0ZB69|I0ZB69_HELPX	50.58	4	1	1		26729	3-ketoacyl-(Acyl-carrier-protein) reductase OS=Helicobacter pylori NCTC 11637 = CCUG 17874 = ATCC 43504 OX=102618 GN=fabG PE=4 SV=1
139	80729	I0ZEY8|I0ZEY8_HELPX	50.48	4	1	1		29142	NH(3)-dependent NAD(+) synthetase OS=Helicobacter pylori NCTC 11637 = CCUG 17874 = ATCC 43504 OX=102618 GN=nadE PE=3 SV=1
131	80216	I0ZJ86|I0ZJ86_HELPX	50.21	4	1	1		31874	Cag pathogenicity island protein F OS=Helicobacter pylori NCTC 11637 = CCUG 17874 = ATCC 43504 OX=102618 GN=HP17_05920 PE=4 SV=1
125	80728	Q86YZ3	50.02	1	1	1		282389	SWISS-PROT:Q86YZ3 Tax_Id=9606 Gene_Symbol=HRNR Hornerin
140	80144	I0ZGR4|I0ZGR4_HELPX	47.37	4	1	1		39578	2-nitropropane dioxygenase OS=Helicobacter pylori NCTC 11637 = CCUG 17874 = ATCC 43504 OX=102618 GN=HP17_08049 PE=4 SV=1
142	80039	I0ZHF4|I0ZHF4_HELPX	46.54	4	1	1		24474	Superoxide dismutase OS=Helicobacter pylori NCTC 11637 = CCUG 17874 = ATCC 43504 OX=102618 GN=HP17_07387 PE=3 SV=1
141	80730	I0ZDN4|I0ZDN4_HELPX	43.17	12	1	1		8962	Outer membrane protein (Omp27) (Fragment) OS=Helicobacter pylori NCTC 11637 = CCUG 17874 = ATCC 43504 OX=102618 GN=HP17_03102 PE=4 SV=1
133	80073	I0ZJ57|I0ZJ57_HELPX	42.11	4	1	1		21943	Uncharacterized protein OS=Helicobacter pylori NCTC 11637 = CCUG 17874 = ATCC 43504 OX=102618 GN=HP17_06015 PE=4 SV=1
172	80117	I0ZIB1|I0ZIB1_HELPX	41.34	5	1	1		30596	S-adenosylmethionine synthetase (Fragment) OS=Helicobacter pylori NCTC 11637 = CCUG 17874 = ATCC 43504 OX=102618 GN=HP17_06667 PE=3 SV=1
143	80732	I0ZC41|I0ZC41_HELPX	41.04	4	1	1		28061	Flagellar basal-body rod protein FlgG OS=Helicobacter pylori NCTC 11637 = CCUG 17874 = ATCC 43504 OX=102618 GN=flgG PE=3 SV=1
123	80715	I0ZJ78|I0ZJ78_HELPX	41.03	2	1	1		49571	Transcription termination factor Rho OS=Helicobacter pylori NCTC 11637 = CCUG 17874 = ATCC 43504 OX=102618 GN=rho PE=3 SV=1
180	80731	I0ZIU1|I0ZIU1_HELPX	40.94	2	1	1		90287	Ribonucleoside-diphosphate reductase OS=Helicobacter pylori NCTC 11637 = CCUG 17874 = ATCC 43504 OX=102618 GN=HP17_06287 PE=3 SV=1
144	80733	I0ZH46|I0ZH46_HELPX	39.98	8	1	1	Deamidation (NQ)	30429	Ribosomal RNA small subunit methyltransferase A OS=Helicobacter pylori NCTC 11637 = CCUG 17874 = ATCC 43504 OX=102618 GN=rsmA PE=3 SV=1
181	80734	I0ZBE2|I0ZBE2_HELPX	38.62	3	1	1		39183	4-hydroxy-3-methylbut-2-en-1-yl diphosphate synthase (flavodoxin) OS=Helicobacter pylori NCTC 11637 = CCUG 17874 = ATCC 43504 OX=102618 GN=ispG PE=3 SV=1
182	80735	I0ZBX4|I0ZBX4_HELPX	37.82	2	1	1		65065	Proline--tRNA ligase OS=Helicobacter pylori NCTC 11637 = CCUG 17874 = ATCC 43504 OX=102618 GN=proS PE=3 SV=1
124	80184	#DECOY#I0ZFD7|I0ZFD7_HELPX	37.49	4	1	1	Deamidation (NQ)	38638	DNA-directed RNA polymerase subunit alpha OS=Helicobacter pylori NCTC 11637 = CCUG 17874 = ATCC 43504 OX=102618 GN=rpoA PE=3 SV=1
145	80140	I0ZG19|I0ZG19_HELPX	37.48	5	1	1		19637	Molybdenum cofactor biosynthesis protein MogA OS=Helicobacter pylori NCTC 11637 = CCUG 17874 = ATCC 43504 OX=102618 GN=mogA PE=4 SV=1
183	80194	I0ZD06|I0ZD06_HELPX	36.4	8	1	1		16998	Branched-chain amino acid aminotransferase (Fragment) OS=Helicobacter pylori NCTC 11637 = CCUG 17874 = ATCC 43504 OX=102618 GN=HP17_03789 PE=3 SV=1
126	80737	I0ZI22|I0ZI22_HELPX	36.2	7	1	1		15823	Urease OS=Helicobacter pylori NCTC 11637 = CCUG 17874 = ATCC 43504 OX=102618 GN=ureB PE=3 SV=1
146	80738	I0ZGJ8|I0ZGJ8_HELPX	34.46	3	1	1		28260	Pyrroline-5-carboxylate reductase OS=Helicobacter pylori NCTC 11637 = CCUG 17874 = ATCC 43504 OX=102618 GN=proC PE=3 SV=1
129	80191	I0ZI77|I0ZI77_HELPX	31.51	2	1	1		71273	Chaperone protein HtpG OS=Helicobacter pylori NCTC 11637 = CCUG 17874 = ATCC 43504 OX=102618 GN=htpG PE=3 SV=1
147	80740	I0ZBM8|I0ZBM8_HELPX	30.92	4	1	1		25666	6-phosphogluconolactonase OS=Helicobacter pylori NCTC 11637 = CCUG 17874 = ATCC 43504 OX=102618 GN=HP17_00385 PE=4 SV=1
149	80748	I0ZI88|I0ZI88_HELPX	29.94	2	1	1		36322	Nitrogen fixation protein NifU OS=Helicobacter pylori NCTC 11637 = CCUG 17874 = ATCC 43504 OX=102618 GN=HP17_06797 PE=3 SV=1
148	80081	I0ZCQ9|I0ZCQ9_HELPX	29.66	6	1	1		28163	Outer membrane protein HorJ OS=Helicobacter pylori NCTC 11637 = CCUG 17874 = ATCC 43504 OX=102618 GN=HP17_03799 PE=4 SV=1
173	80724	I0ZG28|I0ZG28_HELPX	26.62	4	1	1		33563	Thioredoxin reductase OS=Helicobacter pylori NCTC 11637 = CCUG 17874 = ATCC 43504 OX=102618 GN=HP17_08616 PE=3 SV=1
151	80347	#DECOY#I0ZGU6|I0ZGU6_HELPX	26.03	2	1	1	Deamidation (NQ)	34387	Malonyl CoA-acyl carrier protein transacylase OS=Helicobacter pylori NCTC 11637 = CCUG 17874 = ATCC 43504 OX=102618 GN=HP17_00796 PE=3 SV=1

## Sheet: Replicate_2
Protein Group	Protein ID	Accession	-10lgP	Coverage (%)	#Peptides	#Unique	PTM	Avg. Mass	Description
1	80046	I0ZGT1|I0ZGT1_HELPX	402.43	81	49	49	Carbamidomethylation; Oxidation (M); Deamidation (NQ)	26568	Urease subunit alpha OS=Helicobacter pylori NCTC 11637 = CCUG 17874 = ATCC 43504 OX=102618 GN=ureA PE=3 SV=1
3	45040	I0ZG17|I0ZG17_HELPX	340.44	71	30	30	Oxidation (M); Deamidation (NQ)	29100	Neuraminyllactose-binding hemagglutinin OS=Helicobacter pylori NCTC 11637 = CCUG 17874 = ATCC 43504 OX=102618 GN=HP17_08561 PE=4 SV=1
2	80047	I0ZC43|I0ZC43_HELPX	323.31	72	30	30	Carbamidomethylation; Oxidation (M); Deamidation (NQ)	28463	Uncharacterized protein OS=Helicobacter pylori NCTC 11637 = CCUG 17874 = ATCC 43504 OX=102618 GN=HP17_04581 PE=4 SV=1
5	80068	I0ZBW7|I0ZBW7_HELPX	312.2	72	31	31	Carbamidomethylation; Oxidation (M); Deamidation (NQ)	29473	Disulfide isomerase OS=Helicobacter pylori NCTC 11637 = CCUG 17874 = ATCC 43504 OX=102618 GN=HP17_04836 PE=4 SV=1
8	80669	I0ZB40|I0ZB40_HELPX	286.02	60	20	20	Carbamidomethylation; Oxidation (M); Deamidation (NQ)	30415	2-oxoglutarate-acceptor oxidoreductase subunit OorB OS=Helicobacter pylori NCTC 11637 = CCUG 17874 = ATCC 43504 OX=102618 GN=oorB PE=4 SV=1
6	80065	I0ZC48|I0ZC48_HELPX	279.73	68	22	22	Carbamidomethylation; Oxidation (M); Deamidation (NQ)	30264	2-dehydro-3-deoxyphosphooctonate aldolase OS=Helicobacter pylori NCTC 11637 = CCUG 17874 = ATCC 43504 OX=102618 GN=kdsA PE=3 SV=1
10	80671	I0ZHH0|I0ZHH0_HELPX	277.53	53	16	16	Oxidation (M); Deamidation (NQ)	28473	Putative neuraminyllactose-binding hemagglutinin-like protein OS=Helicobacter pylori NCTC 11637 = CCUG 17874 = ATCC 43504 OX=102618 GN=HP17_07264 PE=4 SV=1
9	45221	I0ZJ97|I0ZJ97_HELPX	271.59	71	19	19	Carbamidomethylation; Oxidation (M); Deamidation (NQ)	31626	Putative beta-lactamase HcpC OS=Helicobacter pylori NCTC 11637 = CCUG 17874 = ATCC 43504 OX=102618 GN=HP17_00405 PE=4 SV=1
4	28288	I0ZC86|I0ZC86_HELPX	268.26	82	15	15	Carbamidomethylation; Oxidation (M); Deamidation (NQ)	22223	Alkyl hydroperoxide reductase OS=Helicobacter pylori NCTC 11637 = CCUG 17874 = ATCC 43504 OX=102618 GN=HP17_04431 PE=4 SV=1
11	80067	I0ZEH8|I0ZEH8_HELPX	268.09	59	16	16	Oxidation (M); Deamidation (NQ)	28656	7-alpha-hydroxysteroid dehydrogenase OS=Helicobacter pylori NCTC 11637 = CCUG 17874 = ATCC 43504 OX=102618 GN=HP17_02432 PE=4 SV=1
7	80044	I0ZEZ6|I0ZEZ6_HELPX	261.46	63	18	18	Carbamidomethylation; Oxidation (M); Deamidation (NQ)	28426	Putative heme iron utilization protein OS=Helicobacter pylori NCTC 11637 = CCUG 17874 = ATCC 43504 OX=102618 GN=HP17_01793 PE=4 SV=1
21	80673	I0ZC87|I0ZC87_HELPX	242.81	50	13	13		30149	Lipoprotein OS=Helicobacter pylori NCTC 11637 = CCUG 17874 = ATCC 43504 OX=102618 GN=HP17_04436 PE=3 SV=1
17	80079	I0ZDC6|I0ZDC6_HELPX	242.02	29	13	13	Carbamidomethylation; Oxidation (M)	58623	Catalase OS=Helicobacter pylori NCTC 11637 = CCUG 17874 = ATCC 43504 OX=102618 GN=HP17_03339 PE=3 SV=1
14	80670	I0ZIA9|I0ZIA9_HELPX	238.63	41	14	14	Oxidation (M); Deamidation (NQ)	30166	Enoyl-[acyl-carrier-protein] reductase [NADH] OS=Helicobacter pylori NCTC 11637 = CCUG 17874 = ATCC 43504 OX=102618 GN=HP17_06657 PE=3 SV=1
16	80675	I0ZC37|I0ZC37_HELPX	235.7	40	13	13	Carbamidomethylation; Oxidation (M)	29604	Pyridoxine 5'-phosphate synthase OS=Helicobacter pylori NCTC 11637 = CCUG 17874 = ATCC 43504 OX=102618 GN=pdxJ PE=3 SV=1
12	80800	I0ZE26|I0ZE26_HELPX	232.92	57	15	15	Oxidation (M); Deamidation (NQ)	25281	50S ribosomal protein L1 OS=Helicobacter pylori NCTC 11637 = CCUG 17874 = ATCC 43504 OX=102618 GN=rplA PE=3 SV=1
18	80217	I0ZE62|I0ZE62_HELPX	225.83	57	15	15	Carbamidomethylation; Oxidation (M)	27324	Hydrogenase/urease nickel incorporation protein hypB OS=Helicobacter pylori NCTC 11637 = CCUG 17874 = ATCC 43504 OX=102618 GN=HP17_02604 PE=4 SV=1
15	80682	I0ZIL3|I0ZIL3_HELPX	221.12	49	9	9	Carbamidomethylation; Deamidation (NQ)	18245	Outer membrane protein HopE (Fragment) OS=Helicobacter pylori NCTC 11637 = CCUG 17874 = ATCC 43504 OX=102618 GN=HP17_06472 PE=4 SV=1
23	80050	I0ZEA9|I0ZEA9_HELPX	220.11	31	10	10	Oxidation (M)	26526	Cbb3-type cytochrome c oxidase subunit II OS=Helicobacter pylori NCTC 11637 = CCUG 17874 = ATCC 43504 OX=102618 GN=HP17_00145 PE=4 SV=1
26	80038	I0ZE21|I0ZE21_HELPX	213.51	33	10	9	Oxidation (M)	43636	Elongation factor Tu OS=Helicobacter pylori NCTC 11637 = CCUG 17874 = ATCC 43504 OX=102618 GN=tuf PE=3 SV=1
22	45318	I0ZFA4|I0ZFA4_HELPX	211.57	55	12	12	Carbamidomethylation; Oxidation (M)	24738	NADH-quinone oxidoreductase subunit I OS=Helicobacter pylori NCTC 11637 = CCUG 17874 = ATCC 43504 OX=102618 GN=nuoI PE=3 SV=1
29	80053	I0ZC14|I0ZC14_HELPX	207.19	23	11	11	Oxidation (M)	58272	60 kDa chaperonin OS=Helicobacter pylori NCTC 11637 = CCUG 17874 = ATCC 43504 OX=102618 GN=groL PE=3 SV=1
19	80681	I0ZIJ1|I0ZIJ1_HELPX	205.2	80	10	10	Carbamidomethylation; Deamidation (NQ)	11267	Putative outer membrane protein (Fragment) OS=Helicobacter pylori NCTC 11637 = CCUG 17874 = ATCC 43504 OX=102618 GN=HP17_06477 PE=4 SV=1
25	80233	I0ZD79|I0ZD79_HELPX	200.65	56	11	11	Oxidation (M)	26498	SpoOJ regulator (Fragment) OS=Helicobacter pylori NCTC 11637 = CCUG 17874 = ATCC 43504 OX=102618 GN=HP17_03569 PE=4 SV=1
24	80043	P04264	200.62	20	15	8		66018	SWISS-PROT:P04264 Tax_Id=9606 Gene_Symbol=KRT1 Keratin type II cytoskeletal 1
13	80672	I0ZDN6|I0ZDN6_HELPX	198.81	39	10	10	Carbamidomethylation; Oxidation (M); Deamidation (NQ)	28328	Alpha-carbonic anhydrase OS=Helicobacter pylori NCTC 11637 = CCUG 17874 = ATCC 43504 OX=102618 GN=HP17_03042 PE=4 SV=1
28	80759	I0ZDA9|I0ZDA9_HELPX	196.7	45	9	9	Oxidation (M)	28215	Uncharacterized protein OS=Helicobacter pylori NCTC 11637 = CCUG 17874 = ATCC 43504 OX=102618 GN=HP17_03359 PE=4 SV=1
38	80691	I0ZI20|I0ZI20_HELPX	191.83	36	8	8	Carbamidomethylation; Oxidation (M)	28790	Urease accessory protein UreF OS=Helicobacter pylori NCTC 11637 = CCUG 17874 = ATCC 43504 OX=102618 GN=ureF PE=3 SV=1
27	81276	I0ZBX9|I0ZBX9_HELPX	184.49	62	9	9	Oxidation (M)	16808	Neutrophil activating protein NapA (Bacterioferritin) OS=Helicobacter pylori NCTC 11637 = CCUG 17874 = ATCC 43504 OX=102618 GN=HP17_04896 PE=3 SV=1
36	80045	P13645	181.85	16	9	6	Oxidation (M)	59511	SWISS-PROT:P13645 Tax_Id=9606 Gene_Symbol=KRT10 Keratin type I cytoskeletal 10
31	80356	I0ZIQ9|I0ZIQ9_HELPX	178.24	34	8	8	Carbamidomethylation; Oxidation (M); Deamidation (NQ)	31595	Uncharacterized protein OS=Helicobacter pylori NCTC 11637 = CCUG 17874 = ATCC 43504 OX=102618 GN=HP17_06337 PE=4 SV=1
48	80258	I0ZD98|I0ZD98_HELPX	176.53	35	7	7	Oxidation (M); Deamidation (NQ)	28683	IRON(III) dicitrate transport system ATP-binding protein OS=Helicobacter pylori NCTC 11637 = CCUG 17874 = ATCC 43504 OX=102618 GN=HP17_03409 PE=4 SV=1
57	81280	I0ZG29|I0ZG29_HELPX	171.88	64	5	5	Carbamidomethylation	11841	Thioredoxin OS=Helicobacter pylori NCTC 11637 = CCUG 17874 = ATCC 43504 OX=102618 GN=HP17_08621 PE=3 SV=1
32	80678	I0ZH41|I0ZH41_HELPX	171.62	18	7	7	Oxidation (M)	32470	Signal peptide protease IV OS=Helicobacter pylori NCTC 11637 = CCUG 17874 = ATCC 43504 OX=102618 GN=HP17_07697 PE=4 SV=1
35	80042	P35527	171.05	15	8	7	Deamidation (NQ)	62129	SWISS-PROT:P35527 Tax_Id=9606 Gene_Symbol=KRT9 Keratin type I cytoskeletal 9
42	80677	I0ZFN8|I0ZFN8_HELPX	168.65	25	6	6	Oxidation (M); Deamidation (NQ)	31883	Outer membrane protein OS=Helicobacter pylori NCTC 11637 = CCUG 17874 = ATCC 43504 OX=102618 GN=HP17_00045 PE=4 SV=1
30	80169	I0ZIR4|I0ZIR4_HELPX	167.91	36	8	8	Carbamidomethylation; Deamidation (NQ)	25337	Succinyl-CoA-transferase subunit A OS=Helicobacter pylori NCTC 11637 = CCUG 17874 = ATCC 43504 OX=102618 GN=HP17_06362 PE=4 SV=1
34	80039	I0ZHF4|I0ZHF4_HELPX	167.86	33	6	6	Oxidation (M)	24474	Superoxide dismutase OS=Helicobacter pylori NCTC 11637 = CCUG 17874 = ATCC 43504 OX=102618 GN=HP17_07387 PE=3 SV=1
20	80102	I0ZC15|I0ZC15_HELPX	165.62	45	8	8	Carbamidomethylation; Oxidation (M)	12991	10 kDa chaperonin OS=Helicobacter pylori NCTC 11637 = CCUG 17874 = ATCC 43504 OX=102618 GN=groS PE=3 SV=1
40	80674	I0ZEK0|I0ZEK0_HELPX	162.67	30	7	7	Carbamidomethylation; Oxidation (M)	25438	Transcriptional regulator OS=Helicobacter pylori NCTC 11637 = CCUG 17874 = ATCC 43504 OX=102618 GN=HP17_02282 PE=4 SV=1
33	81971	I0ZD56|I0ZD56_HELPX	161.65	26	8	8	Carbamidomethylation; Oxidation (M); Deamidation (NQ)	29102	Cysteine-rich protein X OS=Helicobacter pylori NCTC 11637 = CCUG 17874 = ATCC 43504 OX=102618 GN=HP17_03454 PE=4 SV=1
51	80041	I0ZCM9|I0ZCM9_HELPX	158.08	30	6	6		19870	50S ribosomal protein L25 OS=Helicobacter pylori NCTC 11637 = CCUG 17874 = ATCC 43504 OX=102618 GN=rplY PE=3 SV=1
66	80195	I0ZGT0|I0ZGT0_HELPX	156.6	26	4	4	Oxidation (M)	29577	Urease (Fragment) OS=Helicobacter pylori NCTC 11637 = CCUG 17874 = ATCC 43504 OX=102618 GN=ureB PE=4 SV=1
73	81282	I0ZGJ5|I0ZGJ5_HELPX	156.42	29	3	3	Deamidation (NQ)	17465	Flavodoxin OS=Helicobacter pylori NCTC 11637 = CCUG 17874 = ATCC 43504 OX=102618 GN=HP17_08234 PE=3 SV=1
39	80139	I0ZFD7|I0ZFD7_HELPX	152.83	23	7	7	Oxidation (M)	38638	DNA-directed RNA polymerase subunit alpha OS=Helicobacter pylori NCTC 11637 = CCUG 17874 = ATCC 43504 OX=102618 GN=rpoA PE=3 SV=1
54	80680	I0ZIJ4|I0ZIJ4_HELPX	152.06	27	6	6	Deamidation (NQ)	32922	Uncharacterized protein OS=Helicobacter pylori NCTC 11637 = CCUG 17874 = ATCC 43504 OX=102618 GN=HP17_06492 PE=4 SV=1
53	81274	I0ZCZ2|I0ZCZ2_HELPX	151.09	40	6	6		19122	LPP20 lipoprotein OS=Helicobacter pylori NCTC 11637 = CCUG 17874 = ATCC 43504 OX=102618 GN=HP17_03719 PE=4 SV=1
47	80225	I0ZHK9|I0ZHK9_HELPX	148.64	51	4	4	Oxidation (M)	13543	Urease subunit beta (Fragment) OS=Helicobacter pylori NCTC 11637 = CCUG 17874 = ATCC 43504 OX=102618 GN=ureB PE=3 SV=1
41	80688	I0ZIW9|I0ZIW9_HELPX	147.12	27	7	7	Oxidation (M)	30321	Outer membrane protein OS=Helicobacter pylori NCTC 11637 = CCUG 17874 = ATCC 43504 OX=102618 GN=HP17_06247 PE=4 SV=1
64	80319	I0ZHZ7|I0ZHZ7_HELPX	146.08	20	4	4	Carbamidomethylation; Oxidation (M)	29785	Acyl-[acyl-carrier-protein]--UDP-N-acetylglucosamine O-acyltransferase OS=Helicobacter pylori NCTC 11637 = CCUG 17874 = ATCC 43504 OX=102618 GN=lpxA PE=3 SV=1
45	80199	I0ZEB1|I0ZEB1_HELPX	145.33	21	6	6	Oxidation (M)	32606	Cbb3-type cytochrome c oxidase subunit OS=Helicobacter pylori NCTC 11637 = CCUG 17874 = ATCC 43504 OX=102618 GN=HP17_00155 PE=3 SV=1
37	80116	I0ZDS1|I0ZDS1_HELPX	144.67	34	8	8		25913	Response regulator OmpR OS=Helicobacter pylori NCTC 11637 = CCUG 17874 = ATCC 43504 OX=102618 GN=HP17_00255 PE=4 SV=1
70	80687	I0ZHA5|I0ZHA5_HELPX	142.53	19	4	4	Carbamidomethylation	27894	4-hydroxy-tetrahydrodipicolinate reductase OS=Helicobacter pylori NCTC 11637 = CCUG 17874 = ATCC 43504 OX=102618 GN=dapB PE=3 SV=1
58	81277	I0ZHF3|I0ZHF3_HELPX	139.48	34	5	5		18262	Thiol peroxidase OS=Helicobacter pylori NCTC 11637 = CCUG 17874 = ATCC 43504 OX=102618 GN=tpx PE=3 SV=1
59	80078	P35908	138.95	9	5	1		65865	SWISS-PROT:P35908 Tax_Id=9606 Gene_Symbol=KRT2 Keratin type II cytoskeletal 2 epidermal
43	80699	I0ZF02|I0ZF02_HELPX	138.52	31	7	7	Oxidation (M)	23122	Fe-S oxidoreductase (Fragment) OS=Helicobacter pylori NCTC 11637 = CCUG 17874 = ATCC 43504 OX=102618 GN=HP17_00110 PE=4 SV=1
49	80091	I0ZGU6|I0ZGU6_HELPX	138.19	16	5	5		34387	Malonyl CoA-acyl carrier protein transacylase OS=Helicobacter pylori NCTC 11637 = CCUG 17874 = ATCC 43504 OX=102618 GN=HP17_00796 PE=3 SV=1
44	81970	I0ZJ62|I0ZJ62_HELPX	137.19	28	7	7	Oxidation (M)	30447	Polyamine aminopropyltransferase OS=Helicobacter pylori NCTC 11637 = CCUG 17874 = ATCC 43504 OX=102618 GN=speE PE=3 SV=1
46	80592	I0ZHX9|I0ZHX9_HELPX	135.25	17	5	5	Oxidation (M)	30224	Phosphatidylserine decarboxylase proenzyme OS=Helicobacter pylori NCTC 11637 = CCUG 17874 = ATCC 43504 OX=102618 GN=psd PE=3 SV=1
56	81275	I0ZBJ2|I0ZBJ2_HELPX	134.94	29	5	5	Oxidation (M)	20385	Uncharacterized protein OS=Helicobacter pylori NCTC 11637 = CCUG 17874 = ATCC 43504 OX=102618 GN=HP17_05240 PE=4 SV=1
52	80737	I0ZI22|I0ZI22_HELPX	127.33	39	3	3	Oxidation (M)	15823	Urease OS=Helicobacter pylori NCTC 11637 = CCUG 17874 = ATCC 43504 OX=102618 GN=ureB PE=3 SV=1
60	80094	I0ZIG7|I0ZIG7_HELPX	126.68	20	4	4		25636	Thiol:disulfide interchange protein OS=Helicobacter pylori NCTC 11637 = CCUG 17874 = ATCC 43504 OX=102618 GN=HP17_00521 PE=4 SV=1
61	80963	I0ZI34|I0ZI34_HELPX	124.82	33	5	5	Carbamidomethylation	23937	Biotin synthase (Fragment) OS=Helicobacter pylori NCTC 11637 = CCUG 17874 = ATCC 43504 OX=102618 GN=HP17_06847 PE=4 SV=1
93	80732	I0ZC41|I0ZC41_HELPX	123.65	21	4	4		28061	Flagellar basal-body rod protein FlgG OS=Helicobacter pylori NCTC 11637 = CCUG 17874 = ATCC 43504 OX=102618 GN=flgG PE=3 SV=1
55	80690	I0ZEZ2|I0ZEZ2_HELPX	123.4	22	5	5	Carbamidomethylation; Oxidation (M); Deamidation (NQ)	29902	Uncharacterized protein OS=Helicobacter pylori NCTC 11637 = CCUG 17874 = ATCC 43504 OX=102618 GN=HP17_01883 PE=4 SV=1
62	81427	I0ZF58|I0ZF58_HELPX	121.78	26	4	4	Oxidation (M)	24056	50S ribosomal protein L4 OS=Helicobacter pylori NCTC 11637 = CCUG 17874 = ATCC 43504 OX=102618 GN=rplD PE=3 SV=1
76	80226	I0ZB33|I0ZB33_HELPX	115.93	23	3	3		21859	Tumor necrosis factor alpha-inducing protein OS=Helicobacter pylori NCTC 11637 = CCUG 17874 = ATCC 43504 OX=102618 GN=HP17_05625 PE=4 SV=1
77	81287	I0ZIH7|I0ZIH7_HELPX	113.62	28	3	3	Carbamidomethylation	16020	Uncharacterized protein OS=Helicobacter pylori NCTC 11637 = CCUG 17874 = ATCC 43504 OX=102618 GN=HP17_06557 PE=4 SV=1
50	81972	I0ZEU3|I0ZEU3_HELPX	111.86	21	5	5	Carbamidomethylation	29235	Flagellar assembly protein H OS=Helicobacter pylori NCTC 11637 = CCUG 17874 = ATCC 43504 OX=102618 GN=fliH PE=4 SV=1
68	80141	I0ZGF1|I0ZGF1_HELPX	111.47	27	4	4		20776	Elongation factor P OS=Helicobacter pylori NCTC 11637 = CCUG 17874 = ATCC 43504 OX=102618 GN=efp PE=3 SV=1
89	81973	I0ZEC7|I0ZEC7_HELPX	111.02	15	3	3		27126	Probable transcriptional regulatory protein HP17_00235 OS=Helicobacter pylori NCTC 11637 = CCUG 17874 = ATCC 43504 OX=102618 GN=HP17_00235 PE=3 SV=1
122	80429	I0ZEQ5|I0ZEQ5_HELPX	108.17	9	2	2		32524	UDP-3-O-acyl-N-acetylglucosamine deacetylase OS=Helicobacter pylori NCTC 11637 = CCUG 17874 = ATCC 43504 OX=102618 GN=lpxC PE=3 SV=1
78	81278	I0ZFE9|I0ZFE9_HELPX	106.83	19	3	3	Deamidation (NQ)	19515	50S ribosomal protein L6 OS=Helicobacter pylori NCTC 11637 = CCUG 17874 = ATCC 43504 OX=102618 GN=rplF PE=3 SV=1
99	81975	I0ZCF4|I0ZCF4_HELPX	105.42	7	2	2	Carbamidomethylation	38625	NADP-dependent alcohol dehydrogenase OS=Helicobacter pylori NCTC 11637 = CCUG 17874 = ATCC 43504 OX=102618 GN=HP17_00370 PE=3 SV=1
75	80080	P00761	105.17	16	3	3		24409	SWISS-PROT:P00761|TRYP_PIG Trypsin - Sus scrofa (Pig).
65	80076	I0ZFX5|I0ZFX5_HELPX	102.37	17	4	4		29599	Uncharacterized protein OS=Helicobacter pylori NCTC 11637 = CCUG 17874 = ATCC 43504 OX=102618 GN=HP17_08776 PE=4 SV=1
79	80113	I0ZDM7|I0ZDM7_HELPX	102.29	20	4	4	Carbamidomethylation	18291	Putative PP-loop family ATPase (Fragment) OS=Helicobacter pylori NCTC 11637 = CCUG 17874 = ATCC 43504 OX=102618 GN=HP17_03067 PE=4 SV=1
88	80085	I0ZF59|I0ZF59_HELPX	99.68	17	3	3	Oxidation (M)	21178	50S ribosomal protein L3 OS=Helicobacter pylori NCTC 11637 = CCUG 17874 = ATCC 43504 OX=102618 GN=rplC PE=4 SV=1
67	80049	I0ZD66|I0ZD66_HELPX	97.86	21	3	3		19960	Peptidoglycan-associated lipoprotein OS=Helicobacter pylori NCTC 11637 = CCUG 17874 = ATCC 43504 OX=102618 GN=HP17_03504 PE=3 SV=1
91	80097	I0ZBW8|I0ZBW8_HELPX	92.31	24	4	4		22953	UPF0323 lipoprotein HP17_04841 OS=Helicobacter pylori NCTC 11637 = CCUG 17874 = ATCC 43504 OX=102618 GN=HP17_04841 PE=3 SV=1
92	80702	I0ZHI7|I0ZHI7_HELPX	91.76	8	2	2		29934	tRNA U34 carboxymethyltransferase OS=Helicobacter pylori NCTC 11637 = CCUG 17874 = ATCC 43504 OX=102618 GN=cmoB PE=3 SV=1
108	80708	I0ZBW6|I0ZBW6_HELPX	87.95	9	2	2		27193	3-deoxy-manno-octulosonate cytidylyltransferase OS=Helicobacter pylori NCTC 11637 = CCUG 17874 = ATCC 43504 OX=102618 GN=kdsB PE=3 SV=1
131	80189	I0ZIG1|I0ZIG1_HELPX	87.91	11	1	1		17562	Biotin carboxyl carrier protein of acetyl-CoA carboxylase OS=Helicobacter pylori NCTC 11637 = CCUG 17874 = ATCC 43504 OX=102618 GN=HP17_00491 PE=4 SV=1
125	81980	I0ZD02|I0ZD02_HELPX	87.86	6	1	1		29319	ABC transporter ATP-binding protein OS=Helicobacter pylori NCTC 11637 = CCUG 17874 = ATCC 43504 OX=102618 GN=HP17_03769 PE=4 SV=1
104	80668	I0ZGI5|I0ZGI5_HELPX	87.52	9	2	2		31212	Glutamine ABC transporter periplasmic glutamine-binding protein OS=Helicobacter pylori NCTC 11637 = CCUG 17874 = ATCC 43504 OX=102618 GN=HP17_08174 PE=4 SV=1
63	80048	I0ZFD8|I0ZFD8_HELPX	84.56	21	5	5		23975	30S ribosomal protein S4 OS=Helicobacter pylori NCTC 11637 = CCUG 17874 = ATCC 43504 OX=102618 GN=rpsD PE=3 SV=1
94	80733	I0ZH46|I0ZH46_HELPX	82.26	10	2	2	Carbamidomethylation	30429	Ribosomal RNA small subunit methyltransferase A OS=Helicobacter pylori NCTC 11637 = CCUG 17874 = ATCC 43504 OX=102618 GN=rsmA PE=3 SV=1
71	81286	I0ZE28|I0ZE28_HELPX	82.08	26	3	3		13298	50S ribosomal protein L7/L12 OS=Helicobacter pylori NCTC 11637 = CCUG 17874 = ATCC 43504 OX=102618 GN=rplL PE=3 SV=1
80	80198	I0ZFH1|I0ZFH1_HELPX	81.57	24	3	3		17231	Single-stranded DNA-binding protein (Fragment) OS=Helicobacter pylori NCTC 11637 = CCUG 17874 = ATCC 43504 OX=102618 GN=HP17_01218 PE=4 SV=1
81	80697	I0ZHB6|I0ZHB6_HELPX	79.89	10	3	3		31661	Neuraminyllactose-binding hemagglutinin OS=Helicobacter pylori NCTC 11637 = CCUG 17874 = ATCC 43504 OX=102618 GN=HP17_07457 PE=4 SV=1
109	80077	P02754	79.53	11	2	2	Oxidation (M)	18281	SWISS-PROT:P02754 Beta-lactoglobulin - Bos taurus (Bovine).
87	80868	I0ZBI2|I0ZBI2_HELPX	79.25	6	1	1	Oxidation (M)	30648	3-hydroxyacid dehydrogenase OS=Helicobacter pylori NCTC 11637 = CCUG 17874 = ATCC 43504 OX=102618 GN=HP17_05360 PE=4 SV=1
82	80943	I0ZIW2|I0ZIW2_HELPX	77.69	8	2	2		27235	Ribonuclease 3 OS=Helicobacter pylori NCTC 11637 = CCUG 17874 = ATCC 43504 OX=102618 GN=rnc PE=3 SV=1
74	80695	I0ZEY3|I0ZEY3_HELPX	74.42	23	3	3		26418	Flagellar L-ring protein OS=Helicobacter pylori NCTC 11637 = CCUG 17874 = ATCC 43504 OX=102618 GN=flgH PE=3 SV=1
84	81294	I0ZEK6|I0ZEK6_HELPX	73.88	17	2	2		18483	3-dehydroquinate dehydratase OS=Helicobacter pylori NCTC 11637 = CCUG 17874 = ATCC 43504 OX=102618 GN=aroQ PE=3 SV=1
83	80100	I0ZI19|I0ZI19_HELPX	73.44	10	2	2	Carbamidomethylation	21955	Urease accessory protein UreG OS=Helicobacter pylori NCTC 11637 = CCUG 17874 = ATCC 43504 OX=102618 GN=ureG PE=3 SV=1
100	80114	I0ZFT3|I0ZFT3_HELPX	72.38	6	3	3		67125	Chaperone protein DnaK OS=Helicobacter pylori NCTC 11637 = CCUG 17874 = ATCC 43504 OX=102618 GN=dnaK PE=2 SV=1
102	81283	I0ZFP0|I0ZFP0_HELPX	71.79	14	2	2		16566	Uncharacterized protein OS=Helicobacter pylori NCTC 11637 = CCUG 17874 = ATCC 43504 OX=102618 GN=HP17_00055 PE=4 SV=1
107	81978	I0ZET8|I0ZET8_HELPX	69.61	8	2	2	Oxidation (M)	31573	Cell division protein (Fragment) OS=Helicobacter pylori NCTC 11637 = CCUG 17874 = ATCC 43504 OX=102618 GN=HP17_02140 PE=4 SV=1
132	80231	I0ZCE7|I0ZCE7_HELPX	67.97	10	1	1		24970	Pyruvate ferredoxin oxidoreductase beta subunit (Fragment) OS=Helicobacter pylori NCTC 11637 = CCUG 17874 = ATCC 43504 OX=102618 GN=HP17_00335 PE=4 SV=1
85	80148	I0ZDX3|I0ZDX3_HELPX	66.51	8	1	1		15106	30S ribosomal protein S12 OS=Helicobacter pylori NCTC 11637 = CCUG 17874 = ATCC 43504 OX=102618 GN=rpsL PE=3 SV=1
101	80071	I0ZF56|I0ZF56_HELPX	65.34	10	2	2	Oxidation (M)	21824	50S ribosomal protein L2 (Fragment) OS=Helicobacter pylori NCTC 11637 = CCUG 17874 = ATCC 43504 OX=102618 GN=rplB PE=4 SV=1
103	81979	I0ZCJ5|I0ZCJ5_HELPX	64.09	4	2	2		54907	Uncharacterized protein OS=Helicobacter pylori NCTC 11637 = CCUG 17874 = ATCC 43504 OX=102618 GN=HP17_04129 PE=4 SV=1
156	80692	I0ZDS5|I0ZDS5_HELPX	63.66	7	1	1		27838	Uncharacterized protein OS=Helicobacter pylori NCTC 11637 = CCUG 17874 = ATCC 43504 OX=102618 GN=HP17_00275 PE=4 SV=1
111	80791	I0ZDJ4|I0ZDJ4_HELPX	62.76	2	1	1		56497	Outer membrane protein HopQ (Fragment) OS=Helicobacter pylori NCTC 11637 = CCUG 17874 = ATCC 43504 OX=102618 GN=HP17_03139 PE=4 SV=1
105	80082	I0ZGE9|I0ZGE9_HELPX	62.31	6	2	2		34029	Peptidylprolyl isomerase OS=Helicobacter pylori NCTC 11637 = CCUG 17874 = ATCC 43504 OX=102618 GN=HP17_08334 PE=4 SV=1
72	81974	I0ZBL2|I0ZBL2_HELPX	62.16	4	2	2	Carbamidomethylation	37727	Aliphatic amidase OS=Helicobacter pylori NCTC 11637 = CCUG 17874 = ATCC 43504 OX=102618 GN=amiE PE=3 SV=1
114	80738	I0ZGJ8|I0ZGJ8_HELPX	58.07	8	2	2		28260	Pyrroline-5-carboxylate reductase OS=Helicobacter pylori NCTC 11637 = CCUG 17874 = ATCC 43504 OX=102618 GN=proC PE=3 SV=1
115	81982	I0ZFP9|I0ZFP9_HELPX	57.28	9	2	2		29971	5'-nucleotidase SurE OS=Helicobacter pylori NCTC 11637 = CCUG 17874 = ATCC 43504 OX=102618 GN=surE PE=3 SV=1
130	81318	I0ZFF3|I0ZFF3_HELPX	57.28	14	1	1	Carbamidomethylation	7924	50S ribosomal protein L24 OS=Helicobacter pylori NCTC 11637 = CCUG 17874 = ATCC 43504 OX=102618 GN=rplX PE=3 SV=1
124	81976	I0ZHE3|I0ZHE3_HELPX	56.92	7	2	2		30917	4-hydroxy-3-methylbut-2-enyl diphosphate reductase OS=Helicobacter pylori NCTC 11637 = CCUG 17874 = ATCC 43504 OX=102618 GN=ispH PE=3 SV=1
96	80683	I0ZFC7|I0ZFC7_HELPX	56.79	4	1	1		26294	Uncharacterized protein OS=Helicobacter pylori NCTC 11637 = CCUG 17874 = ATCC 43504 OX=102618 GN=HP17_01468 PE=4 SV=1
133	80069	I0ZCZ3|I0ZCZ3_HELPX	56.09	6	1	1		23259	Collagen-binding surface adhesin SpaP OS=Helicobacter pylori NCTC 11637 = CCUG 17874 = ATCC 43504 OX=102618 GN=HP17_03724 PE=4 SV=1
136	81313	I0ZF57|I0ZF57_HELPX	54.98	14	1	1		10454	50S ribosomal protein L23 OS=Helicobacter pylori NCTC 11637 = CCUG 17874 = ATCC 43504 OX=102618 GN=rplW PE=3 SV=1
137	80224	I0ZD64|I0ZD64_HELPX	54.1	5	1	1		19954	Peptidyl-prolyl cis-trans isomerase OS=Helicobacter pylori NCTC 11637 = CCUG 17874 = ATCC 43504 OX=102618 GN=HP17_03494 PE=3 SV=1
138	80055	I0ZB69|I0ZB69_HELPX	51.41	4	1	1		26729	3-ketoacyl-(Acyl-carrier-protein) reductase OS=Helicobacter pylori NCTC 11637 = CCUG 17874 = ATCC 43504 OX=102618 GN=fabG PE=4 SV=1
161	81284	I0ZE25|I0ZE25_HELPX	51.41	10	1	1		15329	50S ribosomal protein L11 OS=Helicobacter pylori NCTC 11637 = CCUG 17874 = ATCC 43504 OX=102618 GN=rplK PE=3 SV=1
179	81984	I0ZBD8|I0ZBD8_HELPX	48.88	4	1	1	Carbamidomethylation	42299	Hydrogenase (NiFe) small subunit HydA OS=Helicobacter pylori NCTC 11637 = CCUG 17874 = ATCC 43504 OX=102618 GN=HP17_05425 PE=4 SV=1
95	81301	I0ZBD9|I0ZBD9_HELPX	47.63	5	1	1		21601	Modulator of drug activity OS=Helicobacter pylori NCTC 11637 = CCUG 17874 = ATCC 43504 OX=102618 GN=HP17_05430 PE=4 SV=1
167	80057	I0ZFP1|I0ZFP1_HELPX	46.03	4	1	1		32703	Uncharacterized protein OS=Helicobacter pylori NCTC 11637 = CCUG 17874 = ATCC 43504 OX=102618 GN=HP17_00060 PE=4 SV=1
180	81310	I0ZFE6|I0ZFE6_HELPX	44.01	9	1	1		14751	50S ribosomal protein L15 OS=Helicobacter pylori NCTC 11637 = CCUG 17874 = ATCC 43504 OX=102618 GN=rplO PE=3 SV=1
139	81307	I0ZI85|I0ZI85_HELPX	43.76	5	1	1		20774	Uncharacterized protein OS=Helicobacter pylori NCTC 11637 = CCUG 17874 = ATCC 43504 OX=102618 GN=HP17_06782 PE=4 SV=1
117	80694	I0ZDP0|I0ZDP0_HELPX	42.14	14	1	1		9095	PP-loop family ATPase OS=Helicobacter pylori NCTC 11637 = CCUG 17874 = ATCC 43504 OX=102618 GN=HP17_03062 PE=4 SV=1
140	81316	I0ZFG0|I0ZFG0_HELPX	41.77	16	1	1		10673	30S ribosomal protein S19 OS=Helicobacter pylori NCTC 11637 = CCUG 17874 = ATCC 43504 OX=102618 GN=rpsS PE=3 SV=1
141	80074	I0ZD72|I0ZD72_HELPX	40.92	3	1	1		51120	ATP synthase subunit beta OS=Helicobacter pylori NCTC 11637 = CCUG 17874 = ATCC 43504 OX=102618 GN=atpD PE=3 SV=1
181	80698	I0ZHT2|I0ZHT2_HELPX	40.89	22	1	1		7177	Uracil-DNA glycosylase (Fragment) OS=Helicobacter pylori NCTC 11637 = CCUG 17874 = ATCC 43504 OX=102618 GN=HP17_07062 PE=4 SV=1
142	80060	I0ZFX1|I0ZFX1_HELPX	38.75	4	1	1		24012	Aldehyde dehydrogenase OS=Helicobacter pylori NCTC 11637 = CCUG 17874 = ATCC 43504 OX=102618 GN=HP17_08756 PE=4 SV=1
118	81308	I0ZHB5|I0ZHB5_HELPX	37.21	16	1	1		6929	50S ribosomal protein L28 OS=Helicobacter pylori NCTC 11637 = CCUG 17874 = ATCC 43504 OX=102618 GN=rpmB PE=3 SV=1
116	80787	I0ZJ98|I0ZJ98_HELPX	36.61	4	1	1		27989	Short chain alcohol dehydrogenase OS=Helicobacter pylori NCTC 11637 = CCUG 17874 = ATCC 43504 OX=102618 GN=HP17_00410 PE=3 SV=1
119	81977	#DECOY#I0ZI20|I0ZI20_HELPX	36.55	8	1	1	Deamidation (NQ)	28790	Urease accessory protein UreF OS=Helicobacter pylori NCTC 11637 = CCUG 17874 = ATCC 43504 OX=102618 GN=ureF PE=3 SV=1
113	80213	I0ZFG1|I0ZFG1_HELPX	36.04	27	1	1	Oxidation (M)	6963	50S ribosomal protein L2 (Fragment) OS=Helicobacter pylori NCTC 11637 = CCUG 17874 = ATCC 43504 OX=102618 GN=rplB PE=4 SV=1
143	81321	I0ZBL4|I0ZBL4_HELPX	35.79	10	1	1		11789	50S ribosomal protein L21 OS=Helicobacter pylori NCTC 11637 = CCUG 17874 = ATCC 43504 OX=102618 GN=rplU PE=3 SV=1
106	81279	I0ZFC8|I0ZFC8_HELPX	34.04	6	1	1		20581	Uncharacterized protein OS=Helicobacter pylori NCTC 11637 = CCUG 17874 = ATCC 43504 OX=102618 GN=HP17_01473 PE=3 SV=1
144	81322	I0ZB70|I0ZB70_HELPX	31.17	12	1	1		8548	Acyl carrier protein OS=Helicobacter pylori NCTC 11637 = CCUG 17874 = ATCC 43504 OX=102618 GN=acpP PE=3 SV=1
162	80755	I0ZF04|I0ZF04_HELPX	29.95	2	1	1		40512	Outer membrane protein (Fragment) OS=Helicobacter pylori NCTC 11637 = CCUG 17874 = ATCC 43504 OX=102618 GN=HP17_01788 PE=4 SV=1
162	81985	I0ZGL9|I0ZGL9_HELPX	29.95	2	1	1		45174	Outer membrane protein BabA (Fragment) OS=Helicobacter pylori NCTC 11637 = CCUG 17874 = ATCC 43504 OX=102618 GN=HP17_08149 PE=4 SV=1
183	80072	I0ZDV4|I0ZDV4_HELPX	29.59	1	1	1		77080	Elongation factor G OS=Helicobacter pylori NCTC 11637 = CCUG 17874 = ATCC 43504 OX=102618 GN=fusA PE=3 SV=1
182	81289	I0ZIZ3|I0ZIZ3_HELPX	29.54	13	1	1		19302	Ferritin OS=Helicobacter pylori NCTC 11637 = CCUG 17874 = ATCC 43504 OX=102618 GN=HP17_06157 PE=3 SV=1
145	80748	I0ZI88|I0ZI88_HELPX	29.22	2	1	1		36322	Nitrogen fixation protein NifU OS=Helicobacter pylori NCTC 11637 = CCUG 17874 = ATCC 43504 OX=102618 GN=HP17_06797 PE=3 SV=1
184	80676	I0ZGY3|I0ZGY3_HELPX	29.22	3	1	1		48333	Uncharacterized protein OS=Helicobacter pylori NCTC 11637 = CCUG 17874 = ATCC 43504 OX=102618 GN=HP17_07907 PE=4 SV=1
126	80184	#DECOY#I0ZFD7|I0ZFD7_HELPX	28.49	4	1	1	Deamidation (NQ)	38638	DNA-directed RNA polymerase subunit alpha OS=Helicobacter pylori NCTC 11637 = CCUG 17874 = ATCC 43504 OX=102618 GN=rpoA PE=3 SV=1
128	80347	#DECOY#I0ZGU6|I0ZGU6_HELPX	28.33	2	1	1	Deamidation (NQ)	34387	Malonyl CoA-acyl carrier protein transacylase OS=Helicobacter pylori NCTC 11637 = CCUG 17874 = ATCC 43504 OX=102618 GN=HP17_00796 PE=3 SV=1
168	81986	I0ZHE9|I0ZHE9_HELPX	25.13	3	1	1	Oxidation (M)	29538	UDP-2 3-diacylglucosamine hydrolase OS=Helicobacter pylori NCTC 11637 = CCUG 17874 = ATCC 43504 OX=102618 GN=HP17_07362 PE=4 SV=1
146	80242	I0ZEK4|I0ZEK4_HELPX	24.91	8	1	1		10390	30S ribosomal protein S15 OS=Helicobacter pylori NCTC 11637 = CCUG 17874 = ATCC 43504 OX=102618 GN=rpsO PE=3 SV=1
185	80117	I0ZIB1|I0ZIB1_HELPX	24.52	3	1	1		30596	S-adenosylmethionine synthetase (Fragment) OS=Helicobacter pylori NCTC 11637 = CCUG 17874 = ATCC 43504 OX=102618 GN=HP17_06667 PE=3 SV=1
186	81285	I0ZFF7|I0ZFF7_HELPX	23.95	6	1	1		16046	50S ribosomal protein L16 OS=Helicobacter pylori NCTC 11637 = CCUG 17874 = ATCC 43504 OX=102618 GN=rplP PE=3 SV=1
