# Supplementary material for: Identification and characterization of the α-CA in the outer membrane vesicles produced by Helicobacter pylori
Source: J Enzyme Inhib Med Chem. 2019 Jan 7;34(1):189–95. doi: 10.1080/14756366.2018.1539716 (PMC6327981; doi:10.1080/14756366.2018.1539716)
Supplement: Table_S2_list_of_IDs_WCE_26kDa_for_prod.xlsx [file IENZ_A_1539716_SM9079.xlsx]

## Sheet: Replicate_1
Protein Group	Protein ID	Accession	-10lgP	Coverage (%)	#Peptides	#Unique	PTM	Avg. Mass	Description
1	28288	I0ZC86|I0ZC86_HELPX	331.8	92	33	33	Carbamidomethylation; Oxidation (M); Deamidation (NQ)	22223	Alkyl hydroperoxide reductase OS=Helicobacter pylori NCTC 11637 = CCUG 17874 = ATCC 43504 OX=102618 GN=HP17_04431 PE=4 SV=1
2	80039	I0ZHF4|I0ZHF4_HELPX	310.11	88	22	22	Carbamidomethylation; Oxidation (M); Deamidation (NQ)	24474	Superoxide dismutase OS=Helicobacter pylori NCTC 11637 = CCUG 17874 = ATCC 43504 OX=102618 GN=HP17_07387 PE=3 SV=1
3	80049	I0ZD66|I0ZD66_HELPX	278.93	66	16	16	Carbamidomethylation; Oxidation (M); Deamidation (NQ)	19960	Peptidoglycan-associated lipoprotein OS=Helicobacter pylori NCTC 11637 = CCUG 17874 = ATCC 43504 OX=102618 GN=HP17_03504 PE=3 SV=1
4	80038	I0ZE21|I0ZE21_HELPX	233.6	63	20	20	Carbamidomethylation; Oxidation (M)	43636	Elongation factor Tu OS=Helicobacter pylori NCTC 11637 = CCUG 17874 = ATCC 43504 OX=102618 GN=tuf PE=3 SV=1
5	80044	I0ZEZ6|I0ZEZ6_HELPX	210.46	50	14	14	Carbamidomethylation; Oxidation (M)	28426	Putative heme iron utilization protein OS=Helicobacter pylori NCTC 11637 = CCUG 17874 = ATCC 43504 OX=102618 GN=HP17_01793 PE=4 SV=1
15	80047	I0ZC43|I0ZC43_HELPX	203.97	40	10	10	Carbamidomethylation; Oxidation (M)	28463	Uncharacterized protein OS=Helicobacter pylori NCTC 11637 = CCUG 17874 = ATCC 43504 OX=102618 GN=HP17_04581 PE=4 SV=1
7	80041	I0ZCM9|I0ZCM9_HELPX	196.85	62	12	12	Oxidation (M)	19870	50S ribosomal protein L25 OS=Helicobacter pylori NCTC 11637 = CCUG 17874 = ATCC 43504 OX=102618 GN=rplY PE=3 SV=1
10	80050	I0ZEA9|I0ZEA9_HELPX	196.41	33	9	9	Oxidation (M); Deamidation (NQ)	26526	Cbb3-type cytochrome c oxidase subunit II OS=Helicobacter pylori NCTC 11637 = CCUG 17874 = ATCC 43504 OX=102618 GN=HP17_00145 PE=4 SV=1
16	80059	I0ZD75|I0ZD75_HELPX	186.9	51	9	9	Carbamidomethylation; Oxidation (M)	20180	F0F1 ATP synthase subunit delta OS=Helicobacter pylori NCTC 11637 = CCUG 17874 = ATCC 43504 OX=102618 GN=HP17_03549 PE=4 SV=1
21	80042	P35527	186.65	24	10	10		62129	SWISS-PROT:P35527 Tax_Id=9606 Gene_Symbol=KRT9 Keratin type I cytoskeletal 9
22	80061	I0ZD00|I0ZD00_HELPX	181.18	32	8	8	Carbamidomethylation; Oxidation (M)	24892	Uncharacterized protein OS=Helicobacter pylori NCTC 11637 = CCUG 17874 = ATCC 43504 OX=102618 GN=HP17_03759 PE=4 SV=1
6	80040	I0ZCJ9|I0ZCJ9_HELPX	180.6	58	11	11	Carbamidomethylation; Oxidation (M)	23965	Flavin-dependent thymidylate synthase OS=Helicobacter pylori NCTC 11637 = CCUG 17874 = ATCC 43504 OX=102618 GN=thyX PE=3 SV=1
9	80051	I0ZCF0|I0ZCF0_HELPX	176.95	35	9	9	Carbamidomethylation; Oxidation (M)	20980	Pyruvate flavodoxin oxidoreductase subunit gamma OS=Helicobacter pylori NCTC 11637 = CCUG 17874 = ATCC 43504 OX=102618 GN=HP17_00350 PE=4 SV=1
20	80045	P13645	175.64	16	8	8	Oxidation (M)	59511	SWISS-PROT:P13645 Tax_Id=9606 Gene_Symbol=KRT10 Keratin type I cytoskeletal 10
24	80066	I0ZJ96|I0ZJ96_HELPX	174.6	32	6	6	Carbamidomethylation; Oxidation (M); Deamidation (NQ)	22835	Multifunctional KHG/KDPG aldolase (Fragment) OS=Helicobacter pylori NCTC 11637 = CCUG 17874 = ATCC 43504 OX=102618 GN=HP17_00400 PE=4 SV=1
26	80069	I0ZCZ3|I0ZCZ3_HELPX	172	30	8	8		23259	Collagen-binding surface adhesin SpaP OS=Helicobacter pylori NCTC 11637 = CCUG 17874 = ATCC 43504 OX=102618 GN=HP17_03724 PE=4 SV=1
13	80062	I0ZIP3|I0ZIP3_HELPX	171.88	45	9	9	Carbamidomethylation; Oxidation (M)	18210	Succinyl-CoA-transferase subunit B (Fragment) OS=Helicobacter pylori NCTC 11637 = CCUG 17874 = ATCC 43504 OX=102618 GN=HP17_06372 PE=4 SV=1
8	80046	I0ZGT1|I0ZGT1_HELPX	170.98	50	8	8	Carbamidomethylation; Oxidation (M); Deamidation (NQ)	26568	Urease subunit alpha OS=Helicobacter pylori NCTC 11637 = CCUG 17874 = ATCC 43504 OX=102618 GN=ureA PE=3 SV=1
14	80052	I0ZGD9|I0ZGD9_HELPX	170.96	37	8	8	Oxidation (M); Deamidation (NQ)	26021	Uncharacterized protein OS=Helicobacter pylori NCTC 11637 = CCUG 17874 = ATCC 43504 OX=102618 GN=HP17_00840 PE=4 SV=1
12	28716	I0ZDH8|I0ZDH8_HELPX	169.73	52	8	8	Carbamidomethylation; Oxidation (M); Deamidation (NQ)	20935	Phosphoheptose isomerase OS=Helicobacter pylori NCTC 11637 = CCUG 17874 = ATCC 43504 OX=102618 GN=gmhA PE=3 SV=1
19	80043	P04264	168.8	18	11	7		66018	SWISS-PROT:P04264 Tax_Id=9606 Gene_Symbol=KRT1 Keratin type II cytoskeletal 1
11	80054	I0ZHA0|I0ZHA0_HELPX	164.6	32	9	9	Oxidation (M)	23044	Cag pathogenicity island protein (Cag6) OS=Helicobacter pylori NCTC 11637 = CCUG 17874 = ATCC 43504 OX=102618 GN=HP17_07647 PE=4 SV=1
23	80055	I0ZB69|I0ZB69_HELPX	163.1	29	8	8	Oxidation (M)	26729	3-ketoacyl-(Acyl-carrier-protein) reductase OS=Helicobacter pylori NCTC 11637 = CCUG 17874 = ATCC 43504 OX=102618 GN=fabG PE=4 SV=1
30	80058	I0ZDQ6|I0ZDQ6_HELPX	159.86	39	6	6	Oxidation (M); Deamidation (NQ)	20895	Uncharacterized protein OS=Helicobacter pylori NCTC 11637 = CCUG 17874 = ATCC 43504 OX=102618 GN=HP17_02992 PE=4 SV=1
28	80056	I0ZB39|I0ZB39_HELPX	158.41	42	7	7		20243	2-oxoglutarate-acceptor oxidoreductase subunit OorC OS=Helicobacter pylori NCTC 11637 = CCUG 17874 = ATCC 43504 OX=102618 GN=oorC PE=4 SV=1
32	80053	I0ZC14|I0ZC14_HELPX	153.64	15	8	8	Oxidation (M)	58272	60 kDa chaperonin OS=Helicobacter pylori NCTC 11637 = CCUG 17874 = ATCC 43504 OX=102618 GN=groL PE=3 SV=1
27	29188	I0ZIA8|I0ZIA8_HELPX	152.92	27	6	6	Carbamidomethylation; Oxidation (M)	26657	Triosephosphate isomerase OS=Helicobacter pylori NCTC 11637 = CCUG 17874 = ATCC 43504 OX=102618 GN=tpiA PE=3 SV=1
34	29753	I0ZJ32|I0ZJ32_HELPX	145.6	12	6	6	Carbamidomethylation; Oxidation (M)	51716	Inosine-5'-monophosphate dehydrogenase OS=Helicobacter pylori NCTC 11637 = CCUG 17874 = ATCC 43504 OX=102618 GN=guaB PE=3 SV=1
25	80048	I0ZFD8|I0ZFD8_HELPX	143.81	51	10	10	Oxidation (M)	23975	30S ribosomal protein S4 OS=Helicobacter pylori NCTC 11637 = CCUG 17874 = ATCC 43504 OX=102618 GN=rpsD PE=3 SV=1
43	80079	I0ZDC6|I0ZDC6_HELPX	140.88	9	3	3		58623	Catalase OS=Helicobacter pylori NCTC 11637 = CCUG 17874 = ATCC 43504 OX=102618 GN=HP17_03339 PE=3 SV=1
29	80057	I0ZFP1|I0ZFP1_HELPX	140.45	30	6	6	Oxidation (M)	32703	Uncharacterized protein OS=Helicobacter pylori NCTC 11637 = CCUG 17874 = ATCC 43504 OX=102618 GN=HP17_00060 PE=4 SV=1
17	80060	I0ZFX1|I0ZFX1_HELPX	140.39	32	8	8	Carbamidomethylation; Oxidation (M)	24012	Aldehyde dehydrogenase OS=Helicobacter pylori NCTC 11637 = CCUG 17874 = ATCC 43504 OX=102618 GN=HP17_08756 PE=4 SV=1
31	80065	I0ZC48|I0ZC48_HELPX	137.99	24	5	5	Carbamidomethylation; Deamidation (NQ)	30264	2-dehydro-3-deoxyphosphooctonate aldolase OS=Helicobacter pylori NCTC 11637 = CCUG 17874 = ATCC 43504 OX=102618 GN=kdsA PE=3 SV=1
18	80063	I0ZF01|I0ZF01_HELPX	137.31	33	9	9	Oxidation (M); Deamidation (NQ)	23534	Uncharacterized protein OS=Helicobacter pylori NCTC 11637 = CCUG 17874 = ATCC 43504 OX=102618 GN=HP17_00095 PE=4 SV=1
42	80067	I0ZEH8|I0ZEH8_HELPX	136.56	20	4	4		28656	7-alpha-hydroxysteroid dehydrogenase OS=Helicobacter pylori NCTC 11637 = CCUG 17874 = ATCC 43504 OX=102618 GN=HP17_02432 PE=4 SV=1
49	80070	I0ZG22|I0ZG22_HELPX	136.34	23	4	4	Carbamidomethylation	21720	GTP cyclohydrolase-2 OS=Helicobacter pylori NCTC 11637 = CCUG 17874 = ATCC 43504 OX=102618 GN=ribA PE=3 SV=1
38	80064	I0ZB41|I0ZB41_HELPX	130.65	15	5	5	Carbamidomethylation; Oxidation (M); Deamidation (NQ)	41447	2-oxoglutarate-acceptor oxidoreductase subunit OorA OS=Helicobacter pylori NCTC 11637 = CCUG 17874 = ATCC 43504 OX=102618 GN=oorA PE=4 SV=1
36	80073	I0ZJ57|I0ZJ57_HELPX	130.22	37	4	4	Carbamidomethylation; Oxidation (M); Deamidation (NQ)	21943	Uncharacterized protein OS=Helicobacter pylori NCTC 11637 = CCUG 17874 = ATCC 43504 OX=102618 GN=HP17_06015 PE=4 SV=1
40	80084	I0ZF93|I0ZF93_HELPX	128.66	20	4	4	Carbamidomethylation	21974	Orotate phosphoribosyltransferase OS=Helicobacter pylori NCTC 11637 = CCUG 17874 = ATCC 43504 OX=102618 GN=pyrE PE=3 SV=1
56	80087	I0ZFN5|I0ZFN5_HELPX	127.98	20	4	4	Carbamidomethylation	23333	Translation initiation factor IF-3 OS=Helicobacter pylori NCTC 11637 = CCUG 17874 = ATCC 43504 OX=102618 GN=infC PE=3 SV=1
55	80078	P35908	126.82	7	4	2		65865	SWISS-PROT:P35908 Tax_Id=9606 Gene_Symbol=KRT2 Keratin type II cytoskeletal 2 epidermal
33	80074	I0ZD72|I0ZD72_HELPX	122.72	10	5	5	Oxidation (M)	51120	ATP synthase subunit beta OS=Helicobacter pylori NCTC 11637 = CCUG 17874 = ATCC 43504 OX=102618 GN=atpD PE=3 SV=1
37	80080	P00761	120.88	25	4	4	Deamidation (NQ)	24409	SWISS-PROT:P00761|TRYP_PIG Trypsin - Sus scrofa (Pig).
48	80095	I0ZCZ9|I0ZCZ9_HELPX	120.62	18	3	3	Oxidation (M)	22888	Putative secreted motility protein OS=Helicobacter pylori NCTC 11637 = CCUG 17874 = ATCC 43504 OX=102618 GN=HP17_03754 PE=4 SV=1
58	80094	I0ZIG7|I0ZIG7_HELPX	119.76	18	3	3	Oxidation (M); Deamidation (NQ)	25636	Thiol:disulfide interchange protein OS=Helicobacter pylori NCTC 11637 = CCUG 17874 = ATCC 43504 OX=102618 GN=HP17_00521 PE=4 SV=1
62	80138	P01966	118.8	18	3	3		15184	SWISS-PROT:P01966 (Bos taurus) Hemoglobin subunit alpha
39	80068	I0ZBW7|I0ZBW7_HELPX	114.42	20	4	4	Oxidation (M)	29473	Disulfide isomerase OS=Helicobacter pylori NCTC 11637 = CCUG 17874 = ATCC 43504 OX=102618 GN=HP17_04836 PE=4 SV=1
64	80077	P02754	114.04	28	4	4	Carbamidomethylation; Oxidation (M)	18281	SWISS-PROT:P02754 Beta-lactoglobulin - Bos taurus (Bovine).
52	80081	I0ZCQ9|I0ZCQ9_HELPX	112.38	18	4	4		28163	Outer membrane protein HorJ OS=Helicobacter pylori NCTC 11637 = CCUG 17874 = ATCC 43504 OX=102618 GN=HP17_03799 PE=4 SV=1
66	80093	I0ZHV7|I0ZHV7_HELPX	112.08	15	3	3		27276	1-acyl-sn-glycerol-3-phosphate acyltransferase OS=Helicobacter pylori NCTC 11637 = CCUG 17874 = ATCC 43504 OX=102618 GN=HP17_07052 PE=3 SV=1
35	30405	I0ZCB9|I0ZCB9_HELPX	110.09	16	4	4	Oxidation (M)	23897	Ribulose-phosphate 3-epimerase OS=Helicobacter pylori NCTC 11637 = CCUG 17874 = ATCC 43504 OX=102618 GN=HP17_04271 PE=3 SV=1
50	80085	I0ZF59|I0ZF59_HELPX	109.43	21	3	3		21178	50S ribosomal protein L3 OS=Helicobacter pylori NCTC 11637 = CCUG 17874 = ATCC 43504 OX=102618 GN=rplC PE=4 SV=1
59	80071	I0ZF56|I0ZF56_HELPX	108.17	19	4	4	Oxidation (M)	21824	50S ribosomal protein L2 (Fragment) OS=Helicobacter pylori NCTC 11637 = CCUG 17874 = ATCC 43504 OX=102618 GN=rplB PE=4 SV=1
81	80136	I0ZG41|I0ZG41_HELPX	106.93	13	2	2	Carbamidomethylation	23445	Hydrolase OS=Helicobacter pylori NCTC 11637 = CCUG 17874 = ATCC 43504 OX=102618 GN=HP17_08681 PE=4 SV=1
54	80089	ENSEMBL:ENSBTAP00000038253	102.31	6	3	1	Deamidation (NQ)	63165	(Bos taurus) 63 kDa protein
47	80075	I0ZHZ3|I0ZHZ3_HELPX	102.15	19	5	5	Oxidation (M)	26228	Outer membrane protein assembly factor BamD OS=Helicobacter pylori NCTC 11637 = CCUG 17874 = ATCC 43504 OX=102618 GN=bamD PE=3 SV=1
101	80145	I0ZG14|I0ZG14_HELPX	101.6	17	2	2	Oxidation (M)	21394	ATP-dependent Clp protease proteolytic subunit OS=Helicobacter pylori NCTC 11637 = CCUG 17874 = ATCC 43504 OX=102618 GN=clpP PE=3 SV=1
60	80083	I0ZCR4|I0ZCR4_HELPX	100.5	19	3	3	Oxidation (M)	21326	Thymidylate kinase OS=Helicobacter pylori NCTC 11637 = CCUG 17874 = ATCC 43504 OX=102618 GN=tmk PE=3 SV=1
53	80086	C6K4R4|C6K4R4_HELPX	99.29	3	3	3		128013	CagA OS=Helicobacter pylori NCTC 11637 = CCUG 17874 = ATCC 43504 OX=102618 GN=cagA PE=4 SV=1
67	80096	I0ZHH5|I0ZHH5_HELPX	98.29	16	3	3		22583	Uncharacterized protein OS=Helicobacter pylori NCTC 11637 = CCUG 17874 = ATCC 43504 OX=102618 GN=HP17_07289 PE=4 SV=1
51	45040	I0ZG17|I0ZG17_HELPX	97.8	14	3	3	Oxidation (M)	29100	Neuraminyllactose-binding hemagglutinin OS=Helicobacter pylori NCTC 11637 = CCUG 17874 = ATCC 43504 OX=102618 GN=HP17_08561 PE=4 SV=1
70	80072	I0ZDV4|I0ZDV4_HELPX	96.05	7	4	4		77080	Elongation factor G OS=Helicobacter pylori NCTC 11637 = CCUG 17874 = ATCC 43504 OX=102618 GN=fusA PE=3 SV=1
65	80088	I0ZBR3|I0ZBR3_HELPX	94.03	5	3	3		96427	ATP-dependent protease binding subunit/heat shock protein OS=Helicobacter pylori NCTC 11637 = CCUG 17874 = ATCC 43504 OX=102618 GN=HP17_05015 PE=3 SV=1
41	80076	I0ZFX5|I0ZFX5_HELPX	93.84	11	3	3		29599	Uncharacterized protein OS=Helicobacter pylori NCTC 11637 = CCUG 17874 = ATCC 43504 OX=102618 GN=HP17_08776 PE=4 SV=1
46	80092	I0ZBB8|I0ZBB8_HELPX	93.42	17	3	3		21250	Adenylate kinase OS=Helicobacter pylori NCTC 11637 = CCUG 17874 = ATCC 43504 OX=102618 GN=adk PE=3 SV=1
69	80082	I0ZGE9|I0ZGE9_HELPX	92.7	12	3	3		34029	Peptidylprolyl isomerase OS=Helicobacter pylori NCTC 11637 = CCUG 17874 = ATCC 43504 OX=102618 GN=HP17_08334 PE=4 SV=1
79	80116	I0ZDS1|I0ZDS1_HELPX	92.07	12	2	2		25913	Response regulator OmpR OS=Helicobacter pylori NCTC 11637 = CCUG 17874 = ATCC 43504 OX=102618 GN=HP17_00255 PE=4 SV=1
99	80137	Q3SX09	89.68	14	2	2		22060	TREMBL:Q3SX09 (Bos taurus) similar to HBG protein
57	80090	I0ZJ63|I0ZJ63_HELPX	87.4	15	3	3	Carbamidomethylation; Oxidation (M)	22631	Dephospho-CoA kinase OS=Helicobacter pylori NCTC 11637 = CCUG 17874 = ATCC 43504 OX=102618 GN=coaE PE=3 SV=1
63	80139	I0ZFD7|I0ZFD7_HELPX	87.33	7	3	3	Oxidation (M)	38638	DNA-directed RNA polymerase subunit alpha OS=Helicobacter pylori NCTC 11637 = CCUG 17874 = ATCC 43504 OX=102618 GN=rpoA PE=3 SV=1
80	80117	I0ZIB1|I0ZIB1_HELPX	85.87	9	3	3		30596	S-adenosylmethionine synthetase (Fragment) OS=Helicobacter pylori NCTC 11637 = CCUG 17874 = ATCC 43504 OX=102618 GN=HP17_06667 PE=3 SV=1
61	80102	I0ZC15|I0ZC15_HELPX	82.81	19	2	2		12991	10 kDa chaperonin OS=Helicobacter pylori NCTC 11637 = CCUG 17874 = ATCC 43504 OX=102618 GN=groS PE=3 SV=1
72	80106	I0ZHT4|I0ZHT4_HELPX	77.36	4	2	2		44694	Phosphoglycerate kinase OS=Helicobacter pylori NCTC 11637 = CCUG 17874 = ATCC 43504 OX=102618 GN=pgk PE=3 SV=1
76	40338	I0ZIZ2|I0ZIZ2_HELPX	75.43	14	2	2	Oxidation (M); Deamidation (NQ)	23067	Phosphoserine phosphatase OS=Helicobacter pylori NCTC 11637 = CCUG 17874 = ATCC 43504 OX=102618 GN=HP17_06152 PE=4 SV=1
45	80091	I0ZGU6|I0ZGU6_HELPX	74.75	9	3	3		34387	Malonyl CoA-acyl carrier protein transacylase OS=Helicobacter pylori NCTC 11637 = CCUG 17874 = ATCC 43504 OX=102618 GN=HP17_00796 PE=3 SV=1
100	80140	I0ZG19|I0ZG19_HELPX	73.37	13	2	2	Oxidation (M)	19637	Molybdenum cofactor biosynthesis protein MogA OS=Helicobacter pylori NCTC 11637 = CCUG 17874 = ATCC 43504 OX=102618 GN=mogA PE=4 SV=1
74	80100	I0ZI19|I0ZI19_HELPX	72.78	14	3	3	Carbamidomethylation	21955	Urease accessory protein UreG OS=Helicobacter pylori NCTC 11637 = CCUG 17874 = ATCC 43504 OX=102618 GN=ureG PE=3 SV=1
75	80103	I0ZCM6|I0ZCM6_HELPX	71.84	12	2	2		23932	Uncharacterized protein OS=Helicobacter pylori NCTC 11637 = CCUG 17874 = ATCC 43504 OX=102618 GN=HP17_03929 PE=4 SV=1
94	80114	I0ZFT3|I0ZFT3_HELPX	70.86	2	1	1		67125	Chaperone protein DnaK OS=Helicobacter pylori NCTC 11637 = CCUG 17874 = ATCC 43504 OX=102618 GN=dnaK PE=2 SV=1
90	80111	Q6IFZ6	70.69	4	2	1		61359	SWISS-PROT:Q6IFZ6 Tax_Id=10090 Gene_Symbol=Krt77 Keratin type II cytoskeletal 1b
82	80141	I0ZGF1|I0ZGF1_HELPX	69.34	14	2	2		20776	Elongation factor P OS=Helicobacter pylori NCTC 11637 = CCUG 17874 = ATCC 43504 OX=102618 GN=efp PE=3 SV=1
125	80144	I0ZGR4|I0ZGR4_HELPX	67.95	7	2	2		39578	2-nitropropane dioxygenase OS=Helicobacter pylori NCTC 11637 = CCUG 17874 = ATCC 43504 OX=102618 GN=HP17_08049 PE=4 SV=1
91	80113	I0ZDM7|I0ZDM7_HELPX	67.34	11	2	2	Carbamidomethylation	18291	Putative PP-loop family ATPase (Fragment) OS=Helicobacter pylori NCTC 11637 = CCUG 17874 = ATCC 43504 OX=102618 GN=HP17_03067 PE=4 SV=1
44	80101	I0ZCH0|I0ZCH0_HELPX	67.07	17	3	3		14963	Outer membrane protein (Fragment) OS=Helicobacter pylori NCTC 11637 = CCUG 17874 = ATCC 43504 OX=102618 GN=HP17_04226 PE=4 SV=1
83	80142	I0ZCN0|I0ZCN0_HELPX	66.69	13	2	2	Carbamidomethylation; Oxidation (M)	20984	Peptidyl-tRNA hydrolase OS=Helicobacter pylori NCTC 11637 = CCUG 17874 = ATCC 43504 OX=102618 GN=pth PE=3 SV=1
127	80189	I0ZIG1|I0ZIG1_HELPX	65.96	11	1	1		17562	Biotin carboxyl carrier protein of acetyl-CoA carboxylase OS=Helicobacter pylori NCTC 11637 = CCUG 17874 = ATCC 43504 OX=102618 GN=HP17_00491 PE=4 SV=1
108	80122	I0ZBS5|I0ZBS5_HELPX	65.2	6	1	1	Oxidation (M)	21015	Uncharacterized protein OS=Helicobacter pylori NCTC 11637 = CCUG 17874 = ATCC 43504 OX=102618 GN=HP17_05075 PE=4 SV=1
71	80099	P50446	64.99	5	2	1	Deamidation (NQ)	59335	SWISS-PROT:P50446 Tax_Id=10090 Gene_Symbol=Krt6a Keratin type II cytoskeletal 6A
84	80146	I0ZB60|I0ZB60_HELPX	64.58	4	2	2	Carbamidomethylation	54472	Probable cytosol aminopeptidase OS=Helicobacter pylori NCTC 11637 = CCUG 17874 = ATCC 43504 OX=102618 GN=pepA PE=3 SV=1
111	80160	I0ZCE8|I0ZCE8_HELPX	63.75	4	1	1		44733	Pyruvate flavodoxin oxidoreductase subunit alpha OS=Helicobacter pylori NCTC 11637 = CCUG 17874 = ATCC 43504 OX=102618 GN=porA PE=4 SV=1
85	80147	I0ZFT4|I0ZFT4_HELPX	62.96	11	2	2	Oxidation (M)	21924	Protein GrpE OS=Helicobacter pylori NCTC 11637 = CCUG 17874 = ATCC 43504 OX=102618 GN=grpE PE=3 SV=1
130	80193	I0ZB46|I0ZB46_HELPX	60.77	5	1	1		24122	Endonuclease III OS=Helicobacter pylori NCTC 11637 = CCUG 17874 = ATCC 43504 OX=102618 GN=nth PE=3 SV=1
73	80098	I0ZBZ4|I0ZBZ4_HELPX	60.58	4	2	2		47520	Isocitrate dehydrogenase [NADP] OS=Helicobacter pylori NCTC 11637 = CCUG 17874 = ATCC 43504 OX=102618 GN=HP17_04731 PE=4 SV=1
128	80190	I0ZGT6|I0ZGT6_HELPX	59.51	9	1	1		28396	Outer membrane protein OS=Helicobacter pylori NCTC 11637 = CCUG 17874 = ATCC 43504 OX=102618 GN=HP17_00746 PE=4 SV=1
120	80180	I0ZEJ5|I0ZEJ5_HELPX	59.45	9	1	1	Carbamidomethylation	20288	Translation initiation factor IF-2 OS=Helicobacter pylori NCTC 11637 = CCUG 17874 = ATCC 43504 OX=102618 GN=infB PE=4 SV=1
96	80156	I0ZHZ8|I0ZHZ8_HELPX	57.38	3	1	1		50605	ATP-dependent Clp protease ATP-binding subunit ClpX OS=Helicobacter pylori NCTC 11637 = CCUG 17874 = ATCC 43504 OX=102618 GN=clpX PE=3 SV=1
129	80191	I0ZI77|I0ZI77_HELPX	56.27	2	1	1		71273	Chaperone protein HtpG OS=Helicobacter pylori NCTC 11637 = CCUG 17874 = ATCC 43504 OX=102618 GN=htpG PE=3 SV=1
102	80148	I0ZDX3|I0ZDX3_HELPX	55.88	14	2	2		15106	30S ribosomal protein S12 OS=Helicobacter pylori NCTC 11637 = CCUG 17874 = ATCC 43504 OX=102618 GN=rpsL PE=3 SV=1
86	80149	I0ZE37|I0ZE37_HELPX	55.62	11	2	2	Carbamidomethylation; Oxidation (M)	21136	Maf-like protein OS=Helicobacter pylori NCTC 11637 = CCUG 17874 = ATCC 43504 OX=102618 GN=HP17_02648 PE=3 SV=1
78	80097	I0ZBW8|I0ZBW8_HELPX	53.98	19	3	3		22953	UPF0323 lipoprotein HP17_04841 OS=Helicobacter pylori NCTC 11637 = CCUG 17874 = ATCC 43504 OX=102618 GN=HP17_04841 PE=3 SV=1
167	80192	I0ZI87|I0ZI87_HELPX	53.78	4	1	1		42460	Cysteine desulfurase IscS OS=Helicobacter pylori NCTC 11637 = CCUG 17874 = ATCC 43504 OX=102618 GN=iscS PE=3 SV=1
133	80197	I0ZCN4|I0ZCN4_HELPX	52.17	3	1	1	Carbamidomethylation	42854	Outer membrane protein (Omp32) OS=Helicobacter pylori NCTC 11637 = CCUG 17874 = ATCC 43504 OX=102618 GN=HP17_03979 PE=4 SV=1
131	80194	I0ZD06|I0ZD06_HELPX	51.74	8	1	1		16998	Branched-chain amino acid aminotransferase (Fragment) OS=Helicobacter pylori NCTC 11637 = CCUG 17874 = ATCC 43504 OX=102618 GN=HP17_03789 PE=3 SV=1
132	80195	I0ZGT0|I0ZGT0_HELPX	51.23	8	1	1		29577	Urease (Fragment) OS=Helicobacter pylori NCTC 11637 = CCUG 17874 = ATCC 43504 OX=102618 GN=ureB PE=4 SV=1
161	80168	I0ZIH8|I0ZIH8_HELPX	49.21	10	1	1	Oxidation (M)	17513	Uncharacterized protein OS=Helicobacter pylori NCTC 11637 = CCUG 17874 = ATCC 43504 OX=102618 GN=HP17_06562 PE=4 SV=1
153	80155	I0ZCP4|I0ZCP4_HELPX	48.92	2	1	1		97608	Iron-regulated outer membrane protein OS=Helicobacter pylori NCTC 11637 = CCUG 17874 = ATCC 43504 OX=102618 GN=HP17_04039 PE=3 SV=1
113	80166	I0ZC90|I0ZC90_HELPX	48.73	4	1	1		23560	Probable GTP-binding protein EngB OS=Helicobacter pylori NCTC 11637 = CCUG 17874 = ATCC 43504 OX=102618 GN=engB PE=3 SV=1
126	80152	I0ZC77|I0ZC77_HELPX	47.51	6	2	2		30639	30S ribosomal protein S2 OS=Helicobacter pylori NCTC 11637 = CCUG 17874 = ATCC 43504 OX=102618 GN=rpsB PE=3 SV=1
123	80198	I0ZFH1|I0ZFH1_HELPX	47.3	7	1	1		17231	Single-stranded DNA-binding protein (Fragment) OS=Helicobacter pylori NCTC 11637 = CCUG 17874 = ATCC 43504 OX=102618 GN=HP17_01218 PE=4 SV=1
135	80207	I0ZF95|I0ZF95_HELPX	46.34	3	1	1		26028	NAD-dependent protein deacylase OS=Helicobacter pylori NCTC 11637 = CCUG 17874 = ATCC 43504 OX=102618 GN=cobB PE=3 SV=1
114	80169	I0ZIR4|I0ZIR4_HELPX	44.79	4	1	1		25337	Succinyl-CoA-transferase subunit A OS=Helicobacter pylori NCTC 11637 = CCUG 17874 = ATCC 43504 OX=102618 GN=HP17_06362 PE=4 SV=1
116	80173	I0ZH53|I0ZH53_HELPX	44.54	1	1	1		106076	Isoleucine--tRNA ligase OS=Helicobacter pylori NCTC 11637 = CCUG 17874 = ATCC 43504 OX=102618 GN=ileS PE=3 SV=1
168	80199	I0ZEB1|I0ZEB1_HELPX	42.63	5	1	1		32606	Cbb3-type cytochrome c oxidase subunit OS=Helicobacter pylori NCTC 11637 = CCUG 17874 = ATCC 43504 OX=102618 GN=HP17_00155 PE=3 SV=1
134	80200	I0ZG15|I0ZG15_HELPX	42.46	3	1	1		51763	Trigger factor OS=Helicobacter pylori NCTC 11637 = CCUG 17874 = ATCC 43504 OX=102618 GN=tig PE=3 SV=1
103	80118	I0ZE29|I0ZE29_HELPX	42.44	0	1	1		281295	Multifunctional fusion protein (Fragment) OS=Helicobacter pylori NCTC 11637 = CCUG 17874 = ATCC 43504 OX=102618 GN=HP17_02863 PE=3 SV=1
115	80172	I0ZFK3|I0ZFK3_HELPX	42.42	6	1	1		40200	Uncharacterized protein OS=Helicobacter pylori NCTC 11637 = CCUG 17874 = ATCC 43504 OX=102618 GN=HP17_01138 PE=4 SV=1
89	80110	#DECOY#I0ZE29|I0ZE29_HELPX	41.06	1	1	1	Deamidation (NQ)	281295	Multifunctional fusion protein (Fragment) OS=Helicobacter pylori NCTC 11637 = CCUG 17874 = ATCC 43504 OX=102618 GN=HP17_02863 PE=3 SV=1
87	80208	I0ZI65|I0ZI65_HELPX	40.97	8	1	1		11303	S-adenosylmethionine synthetase (Fragment) OS=Helicobacter pylori NCTC 11637 = CCUG 17874 = ATCC 43504 OX=102618 GN=HP17_06672 PE=4 SV=1
169	80206	I0ZC11|I0ZC11_HELPX	40.87	4	1	1	Oxidation (M)	34889	GDP-L-fucose synthase OS=Helicobacter pylori NCTC 11637 = CCUG 17874 = ATCC 43504 OX=102618 GN=fcl PE=3 SV=1
107	80120	I0ZI60|I0ZI60_HELPX	40.36	3	1	1		41254	Peptide methionine sulfoxide reductase MsrA OS=Helicobacter pylori NCTC 11637 = CCUG 17874 = ATCC 43504 OX=102618 GN=msrA PE=3 SV=1
136	80209	I0ZIA1|I0ZIA1_HELPX	38.03	7	1	1	Oxidation (M)	21196	Uncharacterized protein OS=Helicobacter pylori NCTC 11637 = CCUG 17874 = ATCC 43504 OX=102618 GN=HP17_06607 PE=4 SV=1
137	80211	P15497	36.93	5	1	1		30276	SWISS-PROT:P15497 (Bos taurus) Apolipoprotein A-I precursor
138	80213	I0ZFG1|I0ZFG1_HELPX	35.98	27	1	1	Oxidation (M)	6963	50S ribosomal protein L2 (Fragment) OS=Helicobacter pylori NCTC 11637 = CCUG 17874 = ATCC 43504 OX=102618 GN=rplB PE=4 SV=1
92	80115	Q32MB2	35.73	2	1	1		58923	TREMBL:Q32MB2;Q86Y46 Tax_Id=9606 Gene_Symbol=KRT73 Keratin-73
93	80126	Q9DCV7	35.32	1	1	1		50709	SWISS-PROT:Q9DCV7 Tax_Id=10090 Gene_Symbol=Krt7 Keratin type II cytoskeletal 7
93	80133	P05787	35.32	1	1	1		53704	SWISS-PROT:P05787 Tax_Id=9606 Gene_Symbol=KRT8 Keratin type II cytoskeletal 8
93	80165	H-INV:HIT000292931	35.32	1	1	1		49449	Tax_Id=9606 Gene_Symbol=- Similar to Keratin type II cytoskeletal 8
170	80214	I0ZDE6|I0ZDE6_HELPX	34.96	5	1	1		25345	Uncharacterized protein OS=Helicobacter pylori NCTC 11637 = CCUG 17874 = ATCC 43504 OX=102618 GN=HP17_03269 PE=4 SV=1
118	80177	I0ZJ75|I0ZJ75_HELPX	34.23	4	1	1		24873	RNA methyltransferase OS=Helicobacter pylori NCTC 11637 = CCUG 17874 = ATCC 43504 OX=102618 GN=HP17_05865 PE=3 SV=1
171	80216	I0ZJ86|I0ZJ86_HELPX	32.88	6	1	1		31874	Cag pathogenicity island protein F OS=Helicobacter pylori NCTC 11637 = CCUG 17874 = ATCC 43504 OX=102618 GN=HP17_05920 PE=4 SV=1
139	80217	I0ZE62|I0ZE62_HELPX	32.86	4	1	1	Oxidation (M)	27324	Hydrogenase/urease nickel incorporation protein hypB OS=Helicobacter pylori NCTC 11637 = CCUG 17874 = ATCC 43504 OX=102618 GN=HP17_02604 PE=4 SV=1
140	80218	I0ZE80|I0ZE80_HELPX	31.11	3	1	1		56961	Outer membrane protein HopB OS=Helicobacter pylori NCTC 11637 = CCUG 17874 = ATCC 43504 OX=102618 GN=HP17_02524 PE=4 SV=1
172	80219	I0ZDQ5|I0ZDQ5_HELPX	30.58	4	1	1	Oxidation (M)	27591	Molybdenum ABC transporter OS=Helicobacter pylori NCTC 11637 = CCUG 17874 = ATCC 43504 OX=102618 GN=HP17_02987 PE=4 SV=1
173	80220	I0ZEQ9|I0ZEQ9_HELPX	29.15	1	1	1		85112	Translation initiation factor IF-2 (Fragment) OS=Helicobacter pylori NCTC 11637 = CCUG 17874 = ATCC 43504 OX=102618 GN=infB PE=3 SV=1
160	80164	I0ZEB9|I0ZEB9_HELPX	28.8	3	1	1		46575	Enolase OS=Helicobacter pylori NCTC 11637 = CCUG 17874 = ATCC 43504 OX=102618 GN=eno PE=3 SV=1
141	80223	I0ZJB2|I0ZJB2_HELPX	28.71	3	1	1		30676	Uncharacterized protein (Fragment) OS=Helicobacter pylori NCTC 11637 = CCUG 17874 = ATCC 43504 OX=102618 GN=HP17_00005 PE=4 SV=1
117	80176	I0ZET5|I0ZET5_HELPX	28.54	3	1	1	Deamidation (NQ)	81818	Copper-transporting ATPase OS=Helicobacter pylori NCTC 11637 = CCUG 17874 = ATCC 43504 OX=102618 GN=HP17_02125 PE=3 SV=1
142	80224	I0ZD64|I0ZD64_HELPX	28.52	5	1	1		19954	Peptidyl-prolyl cis-trans isomerase OS=Helicobacter pylori NCTC 11637 = CCUG 17874 = ATCC 43504 OX=102618 GN=HP17_03494 PE=3 SV=1
174	80225	I0ZHK9|I0ZHK9_HELPX	27.92	10	1	1		13543	Urease subunit beta (Fragment) OS=Helicobacter pylori NCTC 11637 = CCUG 17874 = ATCC 43504 OX=102618 GN=ureB PE=3 SV=1
144	80228	I0ZFC9|I0ZFC9_HELPX	27.74	4	1	1		25013	Aminopyrimidine aminohydrolase OS=Helicobacter pylori NCTC 11637 = CCUG 17874 = ATCC 43504 OX=102618 GN=HP17_01478 PE=3 SV=1
143	80227	I0ZDS2|I0ZDS2_HELPX	27.43	6	1	1		18227	Uncharacterized protein OS=Helicobacter pylori NCTC 11637 = CCUG 17874 = ATCC 43504 OX=102618 GN=HP17_00260 PE=4 SV=1
175	80226	I0ZB33|I0ZB33_HELPX	27.4	7	1	1		21859	Tumor necrosis factor alpha-inducing protein OS=Helicobacter pylori NCTC 11637 = CCUG 17874 = ATCC 43504 OX=102618 GN=HP17_05625 PE=4 SV=1
162	80232	I0ZD74|I0ZD74_HELPX	26.55	1	1	1		55129	ATP synthase subunit alpha OS=Helicobacter pylori NCTC 11637 = CCUG 17874 = ATCC 43504 OX=102618 GN=atpA PE=3 SV=1
88	80229	I0ZEI0|I0ZEI0_HELPX	25.73	7	1	1		20250	Protease (PqqE) (Fragment) OS=Helicobacter pylori NCTC 11637 = CCUG 17874 = ATCC 43504 OX=102618 GN=HP17_02442 PE=4 SV=1
145	80230	I0ZB86|I0ZB86_HELPX	25.62	4	1	1		25254	3-methyladenine DNA glycosylase OS=Helicobacter pylori NCTC 11637 = CCUG 17874 = ATCC 43504 OX=102618 GN=HP17_05590 PE=4 SV=1
98	80215	#DECOY#I0ZG22|I0ZG22_HELPX	24.78	3	1	1		21720	GTP cyclohydrolase-2 OS=Helicobacter pylori NCTC 11637 = CCUG 17874 = ATCC 43504 OX=102618 GN=ribA PE=3 SV=1
98	80242	I0ZEK4|I0ZEK4_HELPX	24.78	6	1	1		10390	30S ribosomal protein S15 OS=Helicobacter pylori NCTC 11637 = CCUG 17874 = ATCC 43504 OX=102618 GN=rpsO PE=3 SV=1
98	80251	#DECOY#I0ZDI5|I0ZDI5_HELPX	24.78	3	1	1		23689	CAG pathogenicity island protein S OS=Helicobacter pylori NCTC 11637 = CCUG 17874 = ATCC 43504 OX=102618 GN=HP17_03149 PE=4 SV=1
98	41628	I0ZG35|I0ZG35_HELPX	24.78	2	1	1		23681	Osmoprotection protein (ProV) OS=Helicobacter pylori NCTC 11637 = CCUG 17874 = ATCC 43504 OX=102618 GN=HP17_08651 PE=4 SV=1
98	80257	#DECOY#I0ZHA5|I0ZHA5_HELPX	24.78	2	1	1		27894	4-hydroxy-tetrahydrodipicolinate reductase OS=Helicobacter pylori NCTC 11637 = CCUG 17874 = ATCC 43504 OX=102618 GN=dapB PE=3 SV=1
98	80258	I0ZD98|I0ZD98_HELPX	24.78	2	1	1		28683	IRON(III) dicitrate transport system ATP-binding protein OS=Helicobacter pylori NCTC 11637 = CCUG 17874 = ATCC 43504 OX=102618 GN=HP17_03409 PE=4 SV=1
98	80260	I0ZBU9|I0ZBU9_HELPX	24.78	1	1	1		58164	Oligopeptide permease ATPase protein OS=Helicobacter pylori NCTC 11637 = CCUG 17874 = ATCC 43504 OX=102618 GN=HP17_04938 PE=3 SV=1
98	80272	#DECOY#I0ZI73|I0ZI73_HELPX	24.78	1	1	1		40000	Iron-sulfur cluster carrier protein OS=Helicobacter pylori NCTC 11637 = CCUG 17874 = ATCC 43504 OX=102618 GN=HP17_06722 PE=3 SV=1
98	80273	I0ZC10|I0ZC10_HELPX	24.78	1	1	1		43828	GDP-mannose 4 6-dehydratase OS=Helicobacter pylori NCTC 11637 = CCUG 17874 = ATCC 43504 OX=102618 GN=gmd PE=3 SV=1
98	80290	#DECOY#I0ZDB7|I0ZDB7_HELPX	24.78	1	1	1		53118	Cysteine--tRNA ligase OS=Helicobacter pylori NCTC 11637 = CCUG 17874 = ATCC 43504 OX=102618 GN=cysS PE=3 SV=1
98	80310	#DECOY#I0ZBT4|I0ZBT4_HELPX	24.78	1	1	1		62917	Cell division protein FtsH OS=Helicobacter pylori NCTC 11637 = CCUG 17874 = ATCC 43504 OX=102618 GN=HP17_05130 PE=3 SV=1
98	80334	#DECOY#I0ZBR3|I0ZBR3_HELPX	24.78	1	1	1		96427	ATP-dependent protease binding subunit/heat shock protein OS=Helicobacter pylori NCTC 11637 = CCUG 17874 = ATCC 43504 OX=102618 GN=HP17_05015 PE=3 SV=1
146	80231	I0ZCE7|I0ZCE7_HELPX	24.33	10	1	1		24970	Pyruvate ferredoxin oxidoreductase beta subunit (Fragment) OS=Helicobacter pylori NCTC 11637 = CCUG 17874 = ATCC 43504 OX=102618 GN=HP17_00335 PE=4 SV=1

## Sheet: Replicate_2
Protein Group	Protein ID	Accession	-10lgP	Coverage (%)	#Peptides	#Unique	PTM	Avg. Mass	Description
1	28288	I0ZC86|I0ZC86_HELPX	355.39	94	47	47	Carbamidomethylation; Oxidation (M); Deamidation (NQ)	22223	Alkyl hydroperoxide reductase OS=Helicobacter pylori NCTC 11637 = CCUG 17874 = ATCC 43504 OX=102618 GN=HP17_04431 PE=4 SV=1
2	80039	I0ZHF4|I0ZHF4_HELPX	317.21	88	22	22	Carbamidomethylation; Oxidation (M); Deamidation (NQ)	24474	Superoxide dismutase OS=Helicobacter pylori NCTC 11637 = CCUG 17874 = ATCC 43504 OX=102618 GN=HP17_07387 PE=3 SV=1
3	80049	I0ZD66|I0ZD66_HELPX	290.23	69	20	20	Carbamidomethylation; Oxidation (M); Deamidation (NQ)	19960	Peptidoglycan-associated lipoprotein OS=Helicobacter pylori NCTC 11637 = CCUG 17874 = ATCC 43504 OX=102618 GN=HP17_03504 PE=3 SV=1
4	80038	I0ZE21|I0ZE21_HELPX	266.46	68	25	25	Carbamidomethylation; Oxidation (M)	43636	Elongation factor Tu OS=Helicobacter pylori NCTC 11637 = CCUG 17874 = ATCC 43504 OX=102618 GN=tuf PE=3 SV=1
16	80053	I0ZC14|I0ZC14_HELPX	232.13	23	15	15	Oxidation (M)	58272	60 kDa chaperonin OS=Helicobacter pylori NCTC 11637 = CCUG 17874 = ATCC 43504 OX=102618 GN=groL PE=3 SV=1
13	80050	I0ZEA9|I0ZEA9_HELPX	222.3	49	15	15	Oxidation (M); Deamidation (NQ)	26526	Cbb3-type cytochrome c oxidase subunit II OS=Helicobacter pylori NCTC 11637 = CCUG 17874 = ATCC 43504 OX=102618 GN=HP17_00145 PE=4 SV=1
9	80043	P04264	221.75	25	18	11		66018	SWISS-PROT:P04264 Tax_Id=9606 Gene_Symbol=KRT1 Keratin type II cytoskeletal 1
6	80044	I0ZEZ6|I0ZEZ6_HELPX	214.01	53	13	13	Carbamidomethylation; Oxidation (M)	28426	Putative heme iron utilization protein OS=Helicobacter pylori NCTC 11637 = CCUG 17874 = ATCC 43504 OX=102618 GN=HP17_01793 PE=4 SV=1
5	80040	I0ZCJ9|I0ZCJ9_HELPX	207.99	52	12	12	Carbamidomethylation; Oxidation (M)	23965	Flavin-dependent thymidylate synthase OS=Helicobacter pylori NCTC 11637 = CCUG 17874 = ATCC 43504 OX=102618 GN=thyX PE=3 SV=1
15	80059	I0ZD75|I0ZD75_HELPX	204.27	51	11	11	Carbamidomethylation; Oxidation (M)	20180	F0F1 ATP synthase subunit delta OS=Helicobacter pylori NCTC 11637 = CCUG 17874 = ATCC 43504 OX=102618 GN=HP17_03549 PE=4 SV=1
24	80042	P35527	202.45	24	11	11	Deamidation (NQ)	62129	SWISS-PROT:P35527 Tax_Id=9606 Gene_Symbol=KRT9 Keratin type I cytoskeletal 9
12	80048	I0ZFD8|I0ZFD8_HELPX	201.75	62	16	16	Oxidation (M)	23975	30S ribosomal protein S4 OS=Helicobacter pylori NCTC 11637 = CCUG 17874 = ATCC 43504 OX=102618 GN=rpsD PE=3 SV=1
21	80045	P13645	201.63	20	11	8	Oxidation (M)	59511	SWISS-PROT:P13645 Tax_Id=9606 Gene_Symbol=KRT10 Keratin type I cytoskeletal 10
17	80061	I0ZD00|I0ZD00_HELPX	200.78	44	11	11	Carbamidomethylation; Oxidation (M)	24892	Uncharacterized protein OS=Helicobacter pylori NCTC 11637 = CCUG 17874 = ATCC 43504 OX=102618 GN=HP17_03759 PE=4 SV=1
11	80041	I0ZCM9|I0ZCM9_HELPX	197.33	57	11	11	Oxidation (M)	19870	50S ribosomal protein L25 OS=Helicobacter pylori NCTC 11637 = CCUG 17874 = ATCC 43504 OX=102618 GN=rplY PE=3 SV=1
7	80062	I0ZIP3|I0ZIP3_HELPX	197.33	45	9	9	Carbamidomethylation; Oxidation (M)	18210	Succinyl-CoA-transferase subunit B (Fragment) OS=Helicobacter pylori NCTC 11637 = CCUG 17874 = ATCC 43504 OX=102618 GN=HP17_06372 PE=4 SV=1
28	80069	I0ZCZ3|I0ZCZ3_HELPX	196.24	40	9	9	Oxidation (M)	23259	Collagen-binding surface adhesin SpaP OS=Helicobacter pylori NCTC 11637 = CCUG 17874 = ATCC 43504 OX=102618 GN=HP17_03724 PE=4 SV=1
20	80051	I0ZCF0|I0ZCF0_HELPX	195.57	51	11	11	Carbamidomethylation; Oxidation (M); Deamidation (NQ)	20980	Pyruvate flavodoxin oxidoreductase subunit gamma OS=Helicobacter pylori NCTC 11637 = CCUG 17874 = ATCC 43504 OX=102618 GN=HP17_00350 PE=4 SV=1
22	80066	I0ZJ96|I0ZJ96_HELPX	191.21	33	7	7	Carbamidomethylation; Oxidation (M); Deamidation (NQ)	22835	Multifunctional KHG/KDPG aldolase (Fragment) OS=Helicobacter pylori NCTC 11637 = CCUG 17874 = ATCC 43504 OX=102618 GN=HP17_00400 PE=4 SV=1
14	28716	I0ZDH8|I0ZDH8_HELPX	186.92	52	10	10	Carbamidomethylation; Oxidation (M); Deamidation (NQ)	20935	Phosphoheptose isomerase OS=Helicobacter pylori NCTC 11637 = CCUG 17874 = ATCC 43504 OX=102618 GN=gmhA PE=3 SV=1
34	80087	I0ZFN5|I0ZFN5_HELPX	182.67	29	7	7	Carbamidomethylation; Oxidation (M)	23333	Translation initiation factor IF-3 OS=Helicobacter pylori NCTC 11637 = CCUG 17874 = ATCC 43504 OX=102618 GN=infC PE=3 SV=1
45	80094	I0ZIG7|I0ZIG7_HELPX	179.49	41	6	6	Oxidation (M); Deamidation (NQ)	25636	Thiol:disulfide interchange protein OS=Helicobacter pylori NCTC 11637 = CCUG 17874 = ATCC 43504 OX=102618 GN=HP17_00521 PE=4 SV=1
31	80056	I0ZB39|I0ZB39_HELPX	179.21	39	7	7		20243	2-oxoglutarate-acceptor oxidoreductase subunit OorC OS=Helicobacter pylori NCTC 11637 = CCUG 17874 = ATCC 43504 OX=102618 GN=oorC PE=4 SV=1
25	80058	I0ZDQ6|I0ZDQ6_HELPX	178.86	45	9	9	Oxidation (M); Deamidation (NQ)	20895	Uncharacterized protein OS=Helicobacter pylori NCTC 11637 = CCUG 17874 = ATCC 43504 OX=102618 GN=HP17_02992 PE=4 SV=1
33	80079	I0ZDC6|I0ZDC6_HELPX	178.57	19	7	7		58623	Catalase OS=Helicobacter pylori NCTC 11637 = CCUG 17874 = ATCC 43504 OX=102618 GN=HP17_03339 PE=3 SV=1
8	80063	I0ZF01|I0ZF01_HELPX	177.73	41	11	11	Oxidation (M); Deamidation (NQ)	23534	Uncharacterized protein OS=Helicobacter pylori NCTC 11637 = CCUG 17874 = ATCC 43504 OX=102618 GN=HP17_00095 PE=4 SV=1
10	80060	I0ZFX1|I0ZFX1_HELPX	174.99	34	11	11	Carbamidomethylation; Oxidation (M)	24012	Aldehyde dehydrogenase OS=Helicobacter pylori NCTC 11637 = CCUG 17874 = ATCC 43504 OX=102618 GN=HP17_08756 PE=4 SV=1
35	80078	P35908	173.43	18	10	5		65865	SWISS-PROT:P35908 Tax_Id=9606 Gene_Symbol=KRT2 Keratin type II cytoskeletal 2 epidermal
23	80057	I0ZFP1|I0ZFP1_HELPX	170.68	33	9	9	Oxidation (M)	32703	Uncharacterized protein OS=Helicobacter pylori NCTC 11637 = CCUG 17874 = ATCC 43504 OX=102618 GN=HP17_00060 PE=4 SV=1
29	80047	I0ZC43|I0ZC43_HELPX	170.41	33	8	8	Carbamidomethylation; Oxidation (M)	28463	Uncharacterized protein OS=Helicobacter pylori NCTC 11637 = CCUG 17874 = ATCC 43504 OX=102618 GN=HP17_04581 PE=4 SV=1
19	80054	I0ZHA0|I0ZHA0_HELPX	167.98	32	9	9	Oxidation (M)	23044	Cag pathogenicity island protein (Cag6) OS=Helicobacter pylori NCTC 11637 = CCUG 17874 = ATCC 43504 OX=102618 GN=HP17_07647 PE=4 SV=1
26	29188	I0ZIA8|I0ZIA8_HELPX	167.65	29	7	7	Carbamidomethylation; Oxidation (M)	26657	Triosephosphate isomerase OS=Helicobacter pylori NCTC 11637 = CCUG 17874 = ATCC 43504 OX=102618 GN=tpiA PE=3 SV=1
40	29753	I0ZJ32|I0ZJ32_HELPX	167.55	15	7	7	Carbamidomethylation; Oxidation (M)	51716	Inosine-5'-monophosphate dehydrogenase OS=Helicobacter pylori NCTC 11637 = CCUG 17874 = ATCC 43504 OX=102618 GN=guaB PE=3 SV=1
36	80073	I0ZJ57|I0ZJ57_HELPX	165.25	41	6	6	Carbamidomethylation; Oxidation (M); Deamidation (NQ)	21943	Uncharacterized protein OS=Helicobacter pylori NCTC 11637 = CCUG 17874 = ATCC 43504 OX=102618 GN=HP17_06015 PE=4 SV=1
44	80088	I0ZBR3|I0ZBR3_HELPX	163.57	10	6	6	Oxidation (M)	96427	ATP-dependent protease binding subunit/heat shock protein OS=Helicobacter pylori NCTC 11637 = CCUG 17874 = ATCC 43504 OX=102618 GN=HP17_05015 PE=3 SV=1
18	80052	I0ZGD9|I0ZGD9_HELPX	161.99	33	7	7	Oxidation (M); Deamidation (NQ)	26021	Uncharacterized protein OS=Helicobacter pylori NCTC 11637 = CCUG 17874 = ATCC 43504 OX=102618 GN=HP17_00840 PE=4 SV=1
27	80055	I0ZB69|I0ZB69_HELPX	159.05	22	6	6		26729	3-ketoacyl-(Acyl-carrier-protein) reductase OS=Helicobacter pylori NCTC 11637 = CCUG 17874 = ATCC 43504 OX=102618 GN=fabG PE=4 SV=1
38	80072	I0ZDV4|I0ZDV4_HELPX	155.58	13	8	8	Oxidation (M)	77080	Elongation factor G OS=Helicobacter pylori NCTC 11637 = CCUG 17874 = ATCC 43504 OX=102618 GN=fusA PE=3 SV=1
32	80080	P00761	150.07	32	5	5	Carbamidomethylation; Deamidation (NQ)	24409	SWISS-PROT:P00761|TRYP_PIG Trypsin - Sus scrofa (Pig).
43	80081	I0ZCQ9|I0ZCQ9_HELPX	148.38	27	7	7	Oxidation (M); Deamidation (NQ)	28163	Outer membrane protein HorJ OS=Helicobacter pylori NCTC 11637 = CCUG 17874 = ATCC 43504 OX=102618 GN=HP17_03799 PE=4 SV=1
60	80120	I0ZI60|I0ZI60_HELPX	146.33	21	6	6	Carbamidomethylation; Deamidation (NQ)	41254	Peptide methionine sulfoxide reductase MsrA OS=Helicobacter pylori NCTC 11637 = CCUG 17874 = ATCC 43504 OX=102618 GN=msrA PE=3 SV=1
30	30405	I0ZCB9|I0ZCB9_HELPX	146.12	19	6	6	Oxidation (M)	23897	Ribulose-phosphate 3-epimerase OS=Helicobacter pylori NCTC 11637 = CCUG 17874 = ATCC 43504 OX=102618 GN=HP17_04271 PE=3 SV=1
50	80074	I0ZD72|I0ZD72_HELPX	145.17	15	7	7	Oxidation (M)	51120	ATP synthase subunit beta OS=Helicobacter pylori NCTC 11637 = CCUG 17874 = ATCC 43504 OX=102618 GN=atpD PE=3 SV=1
68	80077	P02754	144.46	28	4	4	Carbamidomethylation; Oxidation (M)	18281	SWISS-PROT:P02754 Beta-lactoglobulin - Bos taurus (Bovine).
61	80114	I0ZFT3|I0ZFT3_HELPX	143.25	12	6	6	Carbamidomethylation; Oxidation (M); Deamidation (NQ)	67125	Chaperone protein DnaK OS=Helicobacter pylori NCTC 11637 = CCUG 17874 = ATCC 43504 OX=102618 GN=dnaK PE=2 SV=1
37	80095	I0ZCZ9|I0ZCZ9_HELPX	142.79	28	6	6	Oxidation (M)	22888	Putative secreted motility protein OS=Helicobacter pylori NCTC 11637 = CCUG 17874 = ATCC 43504 OX=102618 GN=HP17_03754 PE=4 SV=1
56	93014	I0ZJA8|I0ZJA8_HELPX	142.54	26	5	5	Oxidation (M)	21475	Uncharacterized protein OS=Helicobacter pylori NCTC 11637 = CCUG 17874 = ATCC 43504 OX=102618 GN=HP17_00465 PE=4 SV=1
52	80068	I0ZBW7|I0ZBW7_HELPX	140.36	25	5	5	Oxidation (M)	29473	Disulfide isomerase OS=Helicobacter pylori NCTC 11637 = CCUG 17874 = ATCC 43504 OX=102618 GN=HP17_04836 PE=4 SV=1
41	80139	I0ZFD7|I0ZFD7_HELPX	139.49	16	6	6	Oxidation (M)	38638	DNA-directed RNA polymerase subunit alpha OS=Helicobacter pylori NCTC 11637 = CCUG 17874 = ATCC 43504 OX=102618 GN=rpoA PE=3 SV=1
74	80070	I0ZG22|I0ZG22_HELPX	138.8	23	4	4	Carbamidomethylation	21720	GTP cyclohydrolase-2 OS=Helicobacter pylori NCTC 11637 = CCUG 17874 = ATCC 43504 OX=102618 GN=ribA PE=3 SV=1
42	80085	I0ZF59|I0ZF59_HELPX	138.42	34	6	6	Oxidation (M)	21178	50S ribosomal protein L3 OS=Helicobacter pylori NCTC 11637 = CCUG 17874 = ATCC 43504 OX=102618 GN=rplC PE=4 SV=1
51	80082	I0ZGE9|I0ZGE9_HELPX	137.9	24	6	6	Oxidation (M)	34029	Peptidylprolyl isomerase OS=Helicobacter pylori NCTC 11637 = CCUG 17874 = ATCC 43504 OX=102618 GN=HP17_08334 PE=4 SV=1
57	80067	I0ZEH8|I0ZEH8_HELPX	136.73	24	5	5	Oxidation (M)	28656	7-alpha-hydroxysteroid dehydrogenase OS=Helicobacter pylori NCTC 11637 = CCUG 17874 = ATCC 43504 OX=102618 GN=HP17_02432 PE=4 SV=1
66	80097	I0ZBW8|I0ZBW8_HELPX	132.81	30	5	5		22953	UPF0323 lipoprotein HP17_04841 OS=Helicobacter pylori NCTC 11637 = CCUG 17874 = ATCC 43504 OX=102618 GN=HP17_04841 PE=3 SV=1
47	80065	I0ZC48|I0ZC48_HELPX	132.72	26	6	6	Carbamidomethylation; Oxidation (M)	30264	2-dehydro-3-deoxyphosphooctonate aldolase OS=Helicobacter pylori NCTC 11637 = CCUG 17874 = ATCC 43504 OX=102618 GN=kdsA PE=3 SV=1
65	80064	I0ZB41|I0ZB41_HELPX	132.01	14	4	4	Carbamidomethylation; Oxidation (M)	41447	2-oxoglutarate-acceptor oxidoreductase subunit OorA OS=Helicobacter pylori NCTC 11637 = CCUG 17874 = ATCC 43504 OX=102618 GN=oorA PE=4 SV=1
71	80219	I0ZDQ5|I0ZDQ5_HELPX	131.3	24	5	5	Oxidation (M)	27591	Molybdenum ABC transporter OS=Helicobacter pylori NCTC 11637 = CCUG 17874 = ATCC 43504 OX=102618 GN=HP17_02987 PE=4 SV=1
54	80086	C6K4R4|C6K4R4_HELPX	131.15	4	4	4		128013	CagA OS=Helicobacter pylori NCTC 11637 = CCUG 17874 = ATCC 43504 OX=102618 GN=cagA PE=4 SV=1
75	80136	I0ZG41|I0ZG41_HELPX	131.08	23	4	4	Carbamidomethylation	23445	Hydrolase OS=Helicobacter pylori NCTC 11637 = CCUG 17874 = ATCC 43504 OX=102618 GN=HP17_08681 PE=4 SV=1
39	80098	I0ZBZ4|I0ZBZ4_HELPX	129.94	18	8	8	Oxidation (M)	47520	Isocitrate dehydrogenase [NADP] OS=Helicobacter pylori NCTC 11637 = CCUG 17874 = ATCC 43504 OX=102618 GN=HP17_04731 PE=4 SV=1
53	80083	I0ZCR4|I0ZCR4_HELPX	126.31	24	5	5		21326	Thymidylate kinase OS=Helicobacter pylori NCTC 11637 = CCUG 17874 = ATCC 43504 OX=102618 GN=tmk PE=3 SV=1
46	80046	I0ZGT1|I0ZGT1_HELPX	126.28	30	5	5	Oxidation (M); Deamidation (NQ)	26568	Urease subunit alpha OS=Helicobacter pylori NCTC 11637 = CCUG 17874 = ATCC 43504 OX=102618 GN=ureA PE=3 SV=1
111	80137	Q3SX09	123.53	19	3	3		22060	TREMBL:Q3SX09 (Bos taurus) similar to HBG protein
62	80103	I0ZCM6|I0ZCM6_HELPX	122.84	33	6	6	Oxidation (M)	23932	Uncharacterized protein OS=Helicobacter pylori NCTC 11637 = CCUG 17874 = ATCC 43504 OX=102618 GN=HP17_03929 PE=4 SV=1
70	80118	I0ZE29|I0ZE29_HELPX	122.67	2	4	4		281295	Multifunctional fusion protein (Fragment) OS=Helicobacter pylori NCTC 11637 = CCUG 17874 = ATCC 43504 OX=102618 GN=HP17_02863 PE=3 SV=1
67	80142	I0ZCN0|I0ZCN0_HELPX	122.4	27	4	4	Carbamidomethylation; Oxidation (M)	20984	Peptidyl-tRNA hydrolase OS=Helicobacter pylori NCTC 11637 = CCUG 17874 = ATCC 43504 OX=102618 GN=pth PE=3 SV=1
73	80084	I0ZF93|I0ZF93_HELPX	121.32	17	3	3	Carbamidomethylation	21974	Orotate phosphoribosyltransferase OS=Helicobacter pylori NCTC 11637 = CCUG 17874 = ATCC 43504 OX=102618 GN=pyrE PE=3 SV=1
64	80071	I0ZF56|I0ZF56_HELPX	120.26	21	4	4	Oxidation (M)	21824	50S ribosomal protein L2 (Fragment) OS=Helicobacter pylori NCTC 11637 = CCUG 17874 = ATCC 43504 OX=102618 GN=rplB PE=4 SV=1
69	80138	P01966	118.61	18	3	3		15184	SWISS-PROT:P01966 (Bos taurus) Hemoglobin subunit alpha
105	93015	I0ZI73|I0ZI73_HELPX	116.62	10	3	3	Oxidation (M)	40000	Iron-sulfur cluster carrier protein OS=Helicobacter pylori NCTC 11637 = CCUG 17874 = ATCC 43504 OX=102618 GN=HP17_06722 PE=3 SV=1
58	80369	I0ZFT6|I0ZFT6_HELPX	115.93	35	7	7	Carbamidomethylation; Oxidation (M)	24885	Uncharacterized protein OS=Helicobacter pylori NCTC 11637 = CCUG 17874 = ATCC 43504 OX=102618 GN=HP17_00920 PE=4 SV=1
79	80116	I0ZDS1|I0ZDS1_HELPX	113.51	20	4	4		25913	Response regulator OmpR OS=Helicobacter pylori NCTC 11637 = CCUG 17874 = ATCC 43504 OX=102618 GN=HP17_00255 PE=4 SV=1
81	80100	I0ZI19|I0ZI19_HELPX	112.9	27	5	5	Carbamidomethylation; Oxidation (M)	21955	Urease accessory protein UreG OS=Helicobacter pylori NCTC 11637 = CCUG 17874 = ATCC 43504 OX=102618 GN=ureG PE=3 SV=1
63	80092	I0ZBB8|I0ZBB8_HELPX	108.95	18	4	4	Oxidation (M)	21250	Adenylate kinase OS=Helicobacter pylori NCTC 11637 = CCUG 17874 = ATCC 43504 OX=102618 GN=adk PE=3 SV=1
72	80096	I0ZHH5|I0ZHH5_HELPX	108.92	20	4	4	Oxidation (M)	22583	Uncharacterized protein OS=Helicobacter pylori NCTC 11637 = CCUG 17874 = ATCC 43504 OX=102618 GN=HP17_07289 PE=4 SV=1
55	80075	I0ZHZ3|I0ZHZ3_HELPX	108.85	23	6	6	Oxidation (M)	26228	Outer membrane protein assembly factor BamD OS=Helicobacter pylori NCTC 11637 = CCUG 17874 = ATCC 43504 OX=102618 GN=bamD PE=3 SV=1
80	80117	I0ZIB1|I0ZIB1_HELPX	106.5	12	4	4		30596	S-adenosylmethionine synthetase (Fragment) OS=Helicobacter pylori NCTC 11637 = CCUG 17874 = ATCC 43504 OX=102618 GN=HP17_06667 PE=3 SV=1
82	80140	I0ZG19|I0ZG19_HELPX	104.38	24	4	4	Oxidation (M)	19637	Molybdenum cofactor biosynthesis protein MogA OS=Helicobacter pylori NCTC 11637 = CCUG 17874 = ATCC 43504 OX=102618 GN=mogA PE=4 SV=1
84	80418	P13647	104.34	6	4	1		62378	SWISS-PROT:P13647 Tax_Id=9606 Gene_Symbol=KRT5 Keratin type II cytoskeletal 5
101	80172	I0ZFK3|I0ZFK3_HELPX	103.57	9	2	2		40200	Uncharacterized protein OS=Helicobacter pylori NCTC 11637 = CCUG 17874 = ATCC 43504 OX=102618 GN=HP17_01138 PE=4 SV=1
114	80141	I0ZGF1|I0ZGF1_HELPX	103.5	14	3	3		20776	Elongation factor P OS=Helicobacter pylori NCTC 11637 = CCUG 17874 = ATCC 43504 OX=102618 GN=efp PE=3 SV=1
110	80193	I0ZB46|I0ZB46_HELPX	101.94	10	2	2	Oxidation (M)	24122	Endonuclease III OS=Helicobacter pylori NCTC 11637 = CCUG 17874 = ATCC 43504 OX=102618 GN=nth PE=3 SV=1
92	80122	I0ZBS5|I0ZBS5_HELPX	100.59	18	3	3	Oxidation (M)	21015	Uncharacterized protein OS=Helicobacter pylori NCTC 11637 = CCUG 17874 = ATCC 43504 OX=102618 GN=HP17_05075 PE=4 SV=1
77	80147	I0ZFT4|I0ZFT4_HELPX	100.37	20	4	4	Oxidation (M)	21924	Protein GrpE OS=Helicobacter pylori NCTC 11637 = CCUG 17874 = ATCC 43504 OX=102618 GN=grpE PE=3 SV=1
83	80093	I0ZHV7|I0ZHV7_HELPX	98.49	11	2	2		27276	1-acyl-sn-glycerol-3-phosphate acyltransferase OS=Helicobacter pylori NCTC 11637 = CCUG 17874 = ATCC 43504 OX=102618 GN=HP17_07052 PE=3 SV=1
118	80168	I0ZIH8|I0ZIH8_HELPX	97.8	18	2	2	Oxidation (M)	17513	Uncharacterized protein OS=Helicobacter pylori NCTC 11637 = CCUG 17874 = ATCC 43504 OX=102618 GN=HP17_06562 PE=4 SV=1
59	80101	I0ZCH0|I0ZCH0_HELPX	96.67	28	5	5	Oxidation (M)	14963	Outer membrane protein (Fragment) OS=Helicobacter pylori NCTC 11637 = CCUG 17874 = ATCC 43504 OX=102618 GN=HP17_04226 PE=4 SV=1
96	93016	I0ZBG6|I0ZBG6_HELPX	94.99	10	3	3		33869	Nickel-dependent hydrogenase large subunit (Fragment) OS=Helicobacter pylori NCTC 11637 = CCUG 17874 = ATCC 43504 OX=102618 GN=HP17_05415 PE=4 SV=1
76	80091	I0ZGU6|I0ZGU6_HELPX	94.94	6	2	2		34387	Malonyl CoA-acyl carrier protein transacylase OS=Helicobacter pylori NCTC 11637 = CCUG 17874 = ATCC 43504 OX=102618 GN=HP17_00796 PE=3 SV=1
78	40338	I0ZIZ2|I0ZIZ2_HELPX	94.44	22	4	4	Oxidation (M); Deamidation (NQ)	23067	Phosphoserine phosphatase OS=Helicobacter pylori NCTC 11637 = CCUG 17874 = ATCC 43504 OX=102618 GN=HP17_06152 PE=4 SV=1
108	80090	I0ZJ63|I0ZJ63_HELPX	94.4	15	3	3	Carbamidomethylation; Oxidation (M)	22631	Dephospho-CoA kinase OS=Helicobacter pylori NCTC 11637 = CCUG 17874 = ATCC 43504 OX=102618 GN=coaE PE=3 SV=1
124	80206	I0ZC11|I0ZC11_HELPX	94.07	7	2	2	Carbamidomethylation; Oxidation (M)	34889	GDP-L-fucose synthase OS=Helicobacter pylori NCTC 11637 = CCUG 17874 = ATCC 43504 OX=102618 GN=fcl PE=3 SV=1
106	80180	I0ZEJ5|I0ZEJ5_HELPX	92.27	14	2	2	Carbamidomethylation	20288	Translation initiation factor IF-2 OS=Helicobacter pylori NCTC 11637 = CCUG 17874 = ATCC 43504 OX=102618 GN=infB PE=4 SV=1
104	80361	I0ZEM5|I0ZEM5_HELPX	90.38	8	3	3		51689	Periplasmic serine endoprotease DegP-like OS=Helicobacter pylori NCTC 11637 = CCUG 17874 = ATCC 43504 OX=102618 GN=HP17_02407 PE=3 SV=1
103	80191	I0ZI77|I0ZI77_HELPX	90.22	5	2	2		71273	Chaperone protein HtpG OS=Helicobacter pylori NCTC 11637 = CCUG 17874 = ATCC 43504 OX=102618 GN=htpG PE=3 SV=1
127	80190	I0ZGT6|I0ZGT6_HELPX	89.48	13	2	2		28396	Outer membrane protein OS=Helicobacter pylori NCTC 11637 = CCUG 17874 = ATCC 43504 OX=102618 GN=HP17_00746 PE=4 SV=1
117	80144	I0ZGR4|I0ZGR4_HELPX	89.19	9	2	2		39578	2-nitropropane dioxygenase OS=Helicobacter pylori NCTC 11637 = CCUG 17874 = ATCC 43504 OX=102618 GN=HP17_08049 PE=4 SV=1
126	83980	I0ZGF8|I0ZGF8_HELPX	87.81	12	2	2		23503	ABC transporter OS=Helicobacter pylori NCTC 11637 = CCUG 17874 = ATCC 43504 OX=102618 GN=HP17_08389 PE=4 SV=1
90	80106	I0ZHT4|I0ZHT4_HELPX	87.02	7	3	3		44694	Phosphoglycerate kinase OS=Helicobacter pylori NCTC 11637 = CCUG 17874 = ATCC 43504 OX=102618 GN=pgk PE=3 SV=1
85	80076	I0ZFX5|I0ZFX5_HELPX	86.36	11	3	3		29599	Uncharacterized protein OS=Helicobacter pylori NCTC 11637 = CCUG 17874 = ATCC 43504 OX=102618 GN=HP17_08776 PE=4 SV=1
99	80145	I0ZG14|I0ZG14_HELPX	85.12	17	2	2	Oxidation (M)	21394	ATP-dependent Clp protease proteolytic subunit OS=Helicobacter pylori NCTC 11637 = CCUG 17874 = ATCC 43504 OX=102618 GN=clpP PE=3 SV=1
86	80149	I0ZE37|I0ZE37_HELPX	82.37	16	3	3	Carbamidomethylation; Oxidation (M)	21136	Maf-like protein OS=Helicobacter pylori NCTC 11637 = CCUG 17874 = ATCC 43504 OX=102618 GN=HP17_02648 PE=3 SV=1
109	80152	I0ZC77|I0ZC77_HELPX	80.65	11	3	3	Oxidation (M)	30639	30S ribosomal protein S2 OS=Helicobacter pylori NCTC 11637 = CCUG 17874 = ATCC 43504 OX=102618 GN=rpsB PE=3 SV=1
138	80155	I0ZCP4|I0ZCP4_HELPX	79.59	2	1	1		97608	Iron-regulated outer membrane protein OS=Helicobacter pylori NCTC 11637 = CCUG 17874 = ATCC 43504 OX=102618 GN=HP17_04039 PE=3 SV=1
97	80227	I0ZDS2|I0ZDS2_HELPX	78.13	16	3	3		18227	Uncharacterized protein OS=Helicobacter pylori NCTC 11637 = CCUG 17874 = ATCC 43504 OX=102618 GN=HP17_00260 PE=4 SV=1
100	80113	I0ZDM7|I0ZDM7_HELPX	77.93	11	2	2	Carbamidomethylation	18291	Putative PP-loop family ATPase (Fragment) OS=Helicobacter pylori NCTC 11637 = CCUG 17874 = ATCC 43504 OX=102618 GN=HP17_03067 PE=4 SV=1
91	80240	I0ZC78|I0ZC78_HELPX	77.64	5	1	1	Deamidation (NQ)	39684	Elongation factor Ts OS=Helicobacter pylori NCTC 11637 = CCUG 17874 = ATCC 43504 OX=102618 GN=tsf PE=3 SV=1
98	81306	I0ZFQ0|I0ZFQ0_HELPX	77.46	10	2	2	Carbamidomethylation	26039	Uncharacterized protein OS=Helicobacter pylori NCTC 11637 = CCUG 17874 = ATCC 43504 OX=102618 GN=HP17_00990 PE=4 SV=1
113	80211	P15497	77.41	9	2	2		30276	SWISS-PROT:P15497 (Bos taurus) Apolipoprotein A-I precursor
132	80156	I0ZHZ8|I0ZHZ8_HELPX	76.15	5	2	2		50605	ATP-dependent Clp protease ATP-binding subunit ClpX OS=Helicobacter pylori NCTC 11637 = CCUG 17874 = ATCC 43504 OX=102618 GN=clpX PE=3 SV=1
163	80189	I0ZIG1|I0ZIG1_HELPX	74.55	11	1	1		17562	Biotin carboxyl carrier protein of acetyl-CoA carboxylase OS=Helicobacter pylori NCTC 11637 = CCUG 17874 = ATCC 43504 OX=102618 GN=HP17_00491 PE=4 SV=1
142	80439	I0ZEB8|I0ZEB8_HELPX	74.38	5	1	1		37652	Protein RecA OS=Helicobacter pylori NCTC 11637 = CCUG 17874 = ATCC 43504 OX=102618 GN=recA PE=3 SV=1
122	80146	I0ZB60|I0ZB60_HELPX	74.29	4	2	2	Carbamidomethylation	54472	Probable cytosol aminopeptidase OS=Helicobacter pylori NCTC 11637 = CCUG 17874 = ATCC 43504 OX=102618 GN=pepA PE=3 SV=1
107	80217	I0ZE62|I0ZE62_HELPX	73.02	14	3	3	Oxidation (M)	27324	Hydrogenase/urease nickel incorporation protein hypB OS=Helicobacter pylori NCTC 11637 = CCUG 17874 = ATCC 43504 OX=102618 GN=HP17_02604 PE=4 SV=1
88	80148	I0ZDX3|I0ZDX3_HELPX	71.85	8	1	1		15106	30S ribosomal protein S12 OS=Helicobacter pylori NCTC 11637 = CCUG 17874 = ATCC 43504 OX=102618 GN=rpsL PE=3 SV=1
93	80233	I0ZD79|I0ZD79_HELPX	70.21	15	2	2	Oxidation (M)	26498	SpoOJ regulator (Fragment) OS=Helicobacter pylori NCTC 11637 = CCUG 17874 = ATCC 43504 OX=102618 GN=HP17_03569 PE=4 SV=1
131	93020	I0ZHX2|I0ZHX2_HELPX	69.4	11	2	2		24914	Response regulator OS=Helicobacter pylori NCTC 11637 = CCUG 17874 = ATCC 43504 OX=102618 GN=HP17_06952 PE=4 SV=1
177	80216	I0ZJ86|I0ZJ86_HELPX	68.95	6	1	1		31874	Cag pathogenicity island protein F OS=Helicobacter pylori NCTC 11637 = CCUG 17874 = ATCC 43504 OX=102618 GN=HP17_05920 PE=4 SV=1
121	80166	I0ZC90|I0ZC90_HELPX	68.91	10	2	2		23560	Probable GTP-binding protein EngB OS=Helicobacter pylori NCTC 11637 = CCUG 17874 = ATCC 43504 OX=102618 GN=engB PE=3 SV=1
141	80333	I0ZBE1|I0ZBE1_HELPX	68.54	4	1	1		44144	2 3 4 5-tetrahydropyridine-2 6-dicarboxylate N-succinyltransferase OS=Helicobacter pylori NCTC 11637 = CCUG 17874 = ATCC 43504 OX=102618 GN=dapD PE=3 SV=1
94	80102	I0ZC15|I0ZC15_HELPX	68.32	15	1	1		12991	10 kDa chaperonin OS=Helicobacter pylori NCTC 11637 = CCUG 17874 = ATCC 43504 OX=102618 GN=groS PE=3 SV=1
145	80730	I0ZDN4|I0ZDN4_HELPX	66.87	25	2	2	Deamidation (NQ)	8962	Outer membrane protein (Omp27) (Fragment) OS=Helicobacter pylori NCTC 11637 = CCUG 17874 = ATCC 43504 OX=102618 GN=HP17_03102 PE=4 SV=1
128	80198	I0ZFH1|I0ZFH1_HELPX	66.53	13	2	2		17231	Single-stranded DNA-binding protein (Fragment) OS=Helicobacter pylori NCTC 11637 = CCUG 17874 = ATCC 43504 OX=102618 GN=HP17_01218 PE=4 SV=1
169	80195	I0ZGT0|I0ZGT0_HELPX	66.51	8	1	1		29577	Urease (Fragment) OS=Helicobacter pylori NCTC 11637 = CCUG 17874 = ATCC 43504 OX=102618 GN=ureB PE=4 SV=1
125	80200	I0ZG15|I0ZG15_HELPX	66.47	5	2	2		51763	Trigger factor OS=Helicobacter pylori NCTC 11637 = CCUG 17874 = ATCC 43504 OX=102618 GN=tig PE=3 SV=1
146	80696	I0ZB30|I0ZB30_HELPX	66.28	4	2	2		48285	Methyl-accepting chemotaxis transmembrane sensory protein (MCP-like protein) OS=Helicobacter pylori NCTC 11637 = CCUG 17874 = ATCC 43504 OX=102618 GN=HP17_05610 PE=4 SV=1
213	81975	I0ZCF4|I0ZCF4_HELPX	65.16	5	1	1	Carbamidomethylation	38625	NADP-dependent alcohol dehydrogenase OS=Helicobacter pylori NCTC 11637 = CCUG 17874 = ATCC 43504 OX=102618 GN=HP17_00370 PE=3 SV=1
123	80173	I0ZH53|I0ZH53_HELPX	64.21	3	3	3		106076	Isoleucine--tRNA ligase OS=Helicobacter pylori NCTC 11637 = CCUG 17874 = ATCC 43504 OX=102618 GN=ileS PE=3 SV=1
95	45318	I0ZFA4|I0ZFA4_HELPX	64.16	9	2	2	Carbamidomethylation	24738	NADH-quinone oxidoreductase subunit I OS=Helicobacter pylori NCTC 11637 = CCUG 17874 = ATCC 43504 OX=102618 GN=nuoI PE=3 SV=1
234	81317	I0ZF91|I0ZF91_HELPX	63.43	10	1	1		21517	Preprotein translocase subunit SecG OS=Helicobacter pylori NCTC 11637 = CCUG 17874 = ATCC 43504 OX=102618 GN=secG PE=4 SV=1
112	80192	I0ZI87|I0ZI87_HELPX	63.12	6	2	2		42460	Cysteine desulfurase IscS OS=Helicobacter pylori NCTC 11637 = CCUG 17874 = ATCC 43504 OX=102618 GN=iscS PE=3 SV=1
176	93019	I0ZDH6|I0ZDH6_HELPX	61.9	7	2	2	Carbamidomethylation	35892	GMP reductase OS=Helicobacter pylori NCTC 11637 = CCUG 17874 = ATCC 43504 OX=102618 GN=guaC PE=3 SV=1
129	80224	I0ZD64|I0ZD64_HELPX	60.86	11	2	2		19954	Peptidyl-prolyl cis-trans isomerase OS=Helicobacter pylori NCTC 11637 = CCUG 17874 = ATCC 43504 OX=102618 GN=HP17_03494 PE=3 SV=1
157	80706	I0ZC28|I0ZC28_HELPX	59.86	2	1	1		83921	Outer membrane protein (Omp2) (Fragment) OS=Helicobacter pylori NCTC 11637 = CCUG 17874 = ATCC 43504 OX=102618 GN=HP17_04716 PE=4 SV=1
178	80231	I0ZCE7|I0ZCE7_HELPX	59.1	10	1	1		24970	Pyruvate ferredoxin oxidoreductase beta subunit (Fragment) OS=Helicobacter pylori NCTC 11637 = CCUG 17874 = ATCC 43504 OX=102618 GN=HP17_00335 PE=4 SV=1
119	81303	I0ZFF2|I0ZFF2_HELPX	57.46	10	2	2		20251	50S ribosomal protein L5 OS=Helicobacter pylori NCTC 11637 = CCUG 17874 = ATCC 43504 OX=102618 GN=rplE PE=3 SV=1
179	80194	I0ZD06|I0ZD06_HELPX	56.39	8	1	1		16998	Branched-chain amino acid aminotransferase (Fragment) OS=Helicobacter pylori NCTC 11637 = CCUG 17874 = ATCC 43504 OX=102618 GN=HP17_03789 PE=3 SV=1
130	80208	I0ZI65|I0ZI65_HELPX	55.75	17	2	2		11303	S-adenosylmethionine synthetase (Fragment) OS=Helicobacter pylori NCTC 11637 = CCUG 17874 = ATCC 43504 OX=102618 GN=HP17_06672 PE=4 SV=1
147	80214	I0ZDE6|I0ZDE6_HELPX	54.57	7	1	1		25345	Uncharacterized protein OS=Helicobacter pylori NCTC 11637 = CCUG 17874 = ATCC 43504 OX=102618 GN=HP17_03269 PE=4 SV=1
162	80209	I0ZIA1|I0ZIA1_HELPX	54.31	7	1	1	Oxidation (M)	21196	Uncharacterized protein OS=Helicobacter pylori NCTC 11637 = CCUG 17874 = ATCC 43504 OX=102618 GN=HP17_06607 PE=4 SV=1
168	80645	I0ZEK2|I0ZEK2_HELPX	52.59	3	1	1		40048	Uncharacterized protein OS=Helicobacter pylori NCTC 11637 = CCUG 17874 = ATCC 43504 OX=102618 GN=HP17_02292 PE=4 SV=1
165	80540	I0ZI11|I0ZI11_HELPX	52.4	1	1	1		135017	Bifunctional protein PutA OS=Helicobacter pylori NCTC 11637 = CCUG 17874 = ATCC 43504 OX=102618 GN=HP17_00586 PE=3 SV=1
143	80232	I0ZD74|I0ZD74_HELPX	52.26	4	1	1		55129	ATP synthase subunit alpha OS=Helicobacter pylori NCTC 11637 = CCUG 17874 = ATCC 43504 OX=102618 GN=atpA PE=3 SV=1
149	80160	I0ZCE8|I0ZCE8_HELPX	50.18	4	1	1		44733	Pyruvate flavodoxin oxidoreductase subunit alpha OS=Helicobacter pylori NCTC 11637 = CCUG 17874 = ATCC 43504 OX=102618 GN=porA PE=4 SV=1
167	80199	I0ZEB1|I0ZEB1_HELPX	49.43	5	1	1		32606	Cbb3-type cytochrome c oxidase subunit OS=Helicobacter pylori NCTC 11637 = CCUG 17874 = ATCC 43504 OX=102618 GN=HP17_00155 PE=3 SV=1
220	80226	I0ZB33|I0ZB33_HELPX	49.16	7	1	1		21859	Tumor necrosis factor alpha-inducing protein OS=Helicobacter pylori NCTC 11637 = CCUG 17874 = ATCC 43504 OX=102618 GN=HP17_05625 PE=4 SV=1
164	82166	I0ZD78|I0ZD78_HELPX	49.11	9	2	2	Deamidation (NQ)	33358	Plasmid replication-partition-like protein OS=Helicobacter pylori NCTC 11637 = CCUG 17874 = ATCC 43504 OX=102618 GN=HP17_03564 PE=3 SV=1
151	80225	I0ZHK9|I0ZHK9_HELPX	48.65	10	1	1		13543	Urease subunit beta (Fragment) OS=Helicobacter pylori NCTC 11637 = CCUG 17874 = ATCC 43504 OX=102618 GN=ureB PE=3 SV=1
180	80356	I0ZIQ9|I0ZIQ9_HELPX	48.59	4	1	1		31595	Uncharacterized protein OS=Helicobacter pylori NCTC 11637 = CCUG 17874 = ATCC 43504 OX=102618 GN=HP17_06337 PE=4 SV=1
134	93021	I0ZIZ4|I0ZIZ4_HELPX	48.14	2	1	1		41368	Aminodeoxyfutalosine synthase OS=Helicobacter pylori NCTC 11637 = CCUG 17874 = ATCC 43504 OX=102618 GN=mqnE PE=3 SV=1
144	80207	I0ZF95|I0ZF95_HELPX	48.12	3	1	1		26028	NAD-dependent protein deacylase OS=Helicobacter pylori NCTC 11637 = CCUG 17874 = ATCC 43504 OX=102618 GN=cobB PE=3 SV=1
140	80755	I0ZF04|I0ZF04_HELPX	45.99	2	1	1		40512	Outer membrane protein (Fragment) OS=Helicobacter pylori NCTC 11637 = CCUG 17874 = ATCC 43504 OX=102618 GN=HP17_01788 PE=4 SV=1
116	80110	#DECOY#I0ZE29|I0ZE29_HELPX	45.94	1	2	2	Oxidation (M)	281295	Multifunctional fusion protein (Fragment) OS=Helicobacter pylori NCTC 11637 = CCUG 17874 = ATCC 43504 OX=102618 GN=HP17_02863 PE=3 SV=1
181	81307	I0ZI85|I0ZI85_HELPX	45.03	5	1	1		20774	Uncharacterized protein OS=Helicobacter pylori NCTC 11637 = CCUG 17874 = ATCC 43504 OX=102618 GN=HP17_06782 PE=4 SV=1
182	93024	I0ZFB3|I0ZFB3_HELPX	43.78	4	1	1		28652	Tryptophan synthase alpha chain OS=Helicobacter pylori NCTC 11637 = CCUG 17874 = ATCC 43504 OX=102618 GN=trpA PE=3 SV=1
183	80342	I0ZIA5|I0ZIA5_HELPX	43.44	6	1	1	Oxidation (M)	27625	Succinate dehydrogenase iron-sulfur subunit OS=Helicobacter pylori NCTC 11637 = CCUG 17874 = ATCC 43504 OX=102618 GN=frdB PE=3 SV=1
159	80724	I0ZG28|I0ZG28_HELPX	43.39	4	1	1		33563	Thioredoxin reductase OS=Helicobacter pylori NCTC 11637 = CCUG 17874 = ATCC 43504 OX=102618 GN=HP17_08616 PE=3 SV=1
161	80971	I0ZHZ2|I0ZHZ2_HELPX	43.03	1	1	1		92439	Lon protease OS=Helicobacter pylori NCTC 11637 = CCUG 17874 = ATCC 43504 OX=102618 GN=lon PE=2 SV=1
148	80775	I0ZC17|I0ZC17_HELPX	42.75	3	1	1	Oxidation (M)	40061	Uncharacterized protein OS=Helicobacter pylori NCTC 11637 = CCUG 17874 = ATCC 43504 OX=102618 GN=HP17_04661 PE=4 SV=1
120	93017	I0ZJA4|I0ZJA4_HELPX	42.43	4	1	1		23886	Protein-L-isoaspartate O-methyltransferase OS=Helicobacter pylori NCTC 11637 = CCUG 17874 = ATCC 43504 OX=102618 GN=pcm PE=3 SV=1
133	80800	I0ZE26|I0ZE26_HELPX	42.27	12	2	2	Oxidation (M)	25281	50S ribosomal protein L1 OS=Helicobacter pylori NCTC 11637 = CCUG 17874 = ATCC 43504 OX=102618 GN=rplA PE=3 SV=1
184	80694	I0ZDP0|I0ZDP0_HELPX	40.72	14	1	1		9095	PP-loop family ATPase OS=Helicobacter pylori NCTC 11637 = CCUG 17874 = ATCC 43504 OX=102618 GN=HP17_03062 PE=4 SV=1
135	80213	I0ZFG1|I0ZFG1_HELPX	40.17	27	1	1	Oxidation (M)	6963	50S ribosomal protein L2 (Fragment) OS=Helicobacter pylori NCTC 11637 = CCUG 17874 = ATCC 43504 OX=102618 GN=rplB PE=4 SV=1

## Sheet: Replicate_3
Protein Group	Protein ID	Accession	-10lgP	Coverage (%)	#Peptides	#Unique	PTM	Avg. Mass	Description
1	28288	I0ZC86|I0ZC86_HELPX	414.98	95	76	76	Carbamidomethylation; Oxidation (M); Deamidation (NQ)	22223	Alkyl hydroperoxide reductase OS=Helicobacter pylori NCTC 11637 = CCUG 17874 = ATCC 43504 OX=102618 GN=HP17_04431 PE=4 SV=1
2	80039	I0ZHF4|I0ZHF4_HELPX	360.75	90	28	28	Carbamidomethylation; Oxidation (M); Deamidation (NQ)	24474	Superoxide dismutase OS=Helicobacter pylori NCTC 11637 = CCUG 17874 = ATCC 43504 OX=102618 GN=HP17_07387 PE=3 SV=1
4	80049	I0ZD66|I0ZD66_HELPX	298.43	61	16	16	Oxidation (M); Deamidation (NQ)	19960	Peptidoglycan-associated lipoprotein OS=Helicobacter pylori NCTC 11637 = CCUG 17874 = ATCC 43504 OX=102618 GN=HP17_03504 PE=3 SV=1
3	80041	I0ZCM9|I0ZCM9_HELPX	284.8	69	21	21	Carbamidomethylation; Oxidation (M); Deamidation (NQ)	19870	50S ribosomal protein L25 OS=Helicobacter pylori NCTC 11637 = CCUG 17874 = ATCC 43504 OX=102618 GN=rplY PE=3 SV=1
7	80069	I0ZCZ3|I0ZCZ3_HELPX	266.06	67	13	13	Oxidation (M); Deamidation (NQ)	23259	Collagen-binding surface adhesin SpaP OS=Helicobacter pylori NCTC 11637 = CCUG 17874 = ATCC 43504 OX=102618 GN=HP17_03724 PE=4 SV=1
13	80079	I0ZDC6|I0ZDC6_HELPX	254.54	35	14	14	Carbamidomethylation; Oxidation (M); Deamidation (NQ)	58623	Catalase OS=Helicobacter pylori NCTC 11637 = CCUG 17874 = ATCC 43504 OX=102618 GN=HP17_03339 PE=3 SV=1
11	80045	P13645	250.98	25	19	15	Deamidation (NQ)	59511	SWISS-PROT:P13645 Tax_Id=9606 Gene_Symbol=KRT10 Keratin type I cytoskeletal 10
9	80043	P04264	249.03	35	21	14		66018	SWISS-PROT:P04264 Tax_Id=9606 Gene_Symbol=KRT1 Keratin type II cytoskeletal 1
12	80056	I0ZB39|I0ZB39_HELPX	240.59	64	13	13	Carbamidomethylation; Oxidation (M)	20243	2-oxoglutarate-acceptor oxidoreductase subunit OorC OS=Helicobacter pylori NCTC 11637 = CCUG 17874 = ATCC 43504 OX=102618 GN=oorC PE=4 SV=1
6	28716	I0ZDH8|I0ZDH8_HELPX	240.4	69	14	14	Carbamidomethylation; Oxidation (M); Deamidation (NQ)	20935	Phosphoheptose isomerase OS=Helicobacter pylori NCTC 11637 = CCUG 17874 = ATCC 43504 OX=102618 GN=gmhA PE=3 SV=1
5	80060	I0ZFX1|I0ZFX1_HELPX	236.39	34	15	15	Carbamidomethylation; Oxidation (M); Deamidation (NQ)	24012	Aldehyde dehydrogenase OS=Helicobacter pylori NCTC 11637 = CCUG 17874 = ATCC 43504 OX=102618 GN=HP17_08756 PE=4 SV=1
15	80042	P35527	230.41	24	15	14		62129	SWISS-PROT:P35527 Tax_Id=9606 Gene_Symbol=KRT9 Keratin type I cytoskeletal 9
8	81276	I0ZBX9|I0ZBX9_HELPX	228.29	74	11	11	Oxidation (M)	16808	Neutrophil activating protein NapA (Bacterioferritin) OS=Helicobacter pylori NCTC 11637 = CCUG 17874 = ATCC 43504 OX=102618 GN=HP17_04896 PE=3 SV=1
17	80053	I0ZC14|I0ZC14_HELPX	218.18	17	12	12	Oxidation (M)	58272	60 kDa chaperonin OS=Helicobacter pylori NCTC 11637 = CCUG 17874 = ATCC 43504 OX=102618 GN=groL PE=3 SV=1
10	80040	I0ZCJ9|I0ZCJ9_HELPX	213.64	67	13	13	Carbamidomethylation; Oxidation (M); Deamidation (NQ)	23965	Flavin-dependent thymidylate synthase OS=Helicobacter pylori NCTC 11637 = CCUG 17874 = ATCC 43504 OX=102618 GN=thyX PE=3 SV=1
26	80078	P35908	208.79	20	12	8		65865	SWISS-PROT:P35908 Tax_Id=9606 Gene_Symbol=KRT2 Keratin type II cytoskeletal 2 epidermal
18	80051	I0ZCF0|I0ZCF0_HELPX	208.19	41	11	11	Carbamidomethylation; Oxidation (M)	20980	Pyruvate flavodoxin oxidoreductase subunit gamma OS=Helicobacter pylori NCTC 11637 = CCUG 17874 = ATCC 43504 OX=102618 GN=HP17_00350 PE=4 SV=1
22	80070	I0ZG22|I0ZG22_HELPX	207.14	43	8	8	Carbamidomethylation; Oxidation (M); Deamidation (NQ)	21720	GTP cyclohydrolase-2 OS=Helicobacter pylori NCTC 11637 = CCUG 17874 = ATCC 43504 OX=102618 GN=ribA PE=3 SV=1
25	81275	I0ZBJ2|I0ZBJ2_HELPX	198.19	41	8	8	Oxidation (M); Deamidation (NQ)	20385	Uncharacterized protein OS=Helicobacter pylori NCTC 11637 = CCUG 17874 = ATCC 43504 OX=102618 GN=HP17_05240 PE=4 SV=1
16	80066	I0ZJ96|I0ZJ96_HELPX	195.88	39	8	8	Carbamidomethylation; Oxidation (M); Deamidation (NQ)	22835	Multifunctional KHG/KDPG aldolase (Fragment) OS=Helicobacter pylori NCTC 11637 = CCUG 17874 = ATCC 43504 OX=102618 GN=HP17_00400 PE=4 SV=1
29	81274	I0ZCZ2|I0ZCZ2_HELPX	195.87	46	7	7	Oxidation (M)	19122	LPP20 lipoprotein OS=Helicobacter pylori NCTC 11637 = CCUG 17874 = ATCC 43504 OX=102618 GN=HP17_03719 PE=4 SV=1
14	80102	I0ZC15|I0ZC15_HELPX	192.49	45	8	8	Carbamidomethylation; Oxidation (M)	12991	10 kDa chaperonin OS=Helicobacter pylori NCTC 11637 = CCUG 17874 = ATCC 43504 OX=102618 GN=groS PE=3 SV=1
20	80096	I0ZHH5|I0ZHH5_HELPX	188.52	50	10	10	Oxidation (M); Deamidation (NQ)	22583	Uncharacterized protein OS=Helicobacter pylori NCTC 11637 = CCUG 17874 = ATCC 43504 OX=102618 GN=HP17_07289 PE=4 SV=1
45	81280	I0ZG29|I0ZG29_HELPX	187.33	73	6	6	Carbamidomethylation	11841	Thioredoxin OS=Helicobacter pylori NCTC 11637 = CCUG 17874 = ATCC 43504 OX=102618 GN=HP17_08621 PE=3 SV=1
32	81282	I0ZGJ5|I0ZGJ5_HELPX	185.37	57	6	6	Deamidation (NQ)	17465	Flavodoxin OS=Helicobacter pylori NCTC 11637 = CCUG 17874 = ATCC 43504 OX=102618 GN=HP17_08234 PE=3 SV=1
50	80097	I0ZBW8|I0ZBW8_HELPX	183.65	47	8	8	Deamidation (NQ)	22953	UPF0323 lipoprotein HP17_04841 OS=Helicobacter pylori NCTC 11637 = CCUG 17874 = ATCC 43504 OX=102618 GN=HP17_04841 PE=3 SV=1
24	80048	I0ZFD8|I0ZFD8_HELPX	182.06	42	11	11	Oxidation (M)	23975	30S ribosomal protein S4 OS=Helicobacter pylori NCTC 11637 = CCUG 17874 = ATCC 43504 OX=102618 GN=rpsD PE=3 SV=1
30	80061	I0ZD00|I0ZD00_HELPX	181.06	32	7	7	Carbamidomethylation; Oxidation (M)	24892	Uncharacterized protein OS=Helicobacter pylori NCTC 11637 = CCUG 17874 = ATCC 43504 OX=102618 GN=HP17_03759 PE=4 SV=1
49	80226	I0ZB33|I0ZB33_HELPX	180.03	35	6	6		21859	Tumor necrosis factor alpha-inducing protein OS=Helicobacter pylori NCTC 11637 = CCUG 17874 = ATCC 43504 OX=102618 GN=HP17_05625 PE=4 SV=1
52	81281	I0ZDX4|I0ZDX4_HELPX	179.74	64	7	7	Oxidation (M)	10796	30S ribosomal protein S7 (Fragment) OS=Helicobacter pylori NCTC 11637 = CCUG 17874 = ATCC 43504 OX=102618 GN=HP17_02892 PE=3 SV=1
34	80038	I0ZE21|I0ZE21_HELPX	179.68	31	9	9	Oxidation (M)	43636	Elongation factor Tu OS=Helicobacter pylori NCTC 11637 = CCUG 17874 = ATCC 43504 OX=102618 GN=tuf PE=3 SV=1
21	80085	I0ZF59|I0ZF59_HELPX	178.79	39	9	9	Oxidation (M); Deamidation (NQ)	21178	50S ribosomal protein L3 OS=Helicobacter pylori NCTC 11637 = CCUG 17874 = ATCC 43504 OX=102618 GN=rplC PE=4 SV=1
19	81279	I0ZFC8|I0ZFC8_HELPX	175.1	51	9	9	Oxidation (M)	20581	Uncharacterized protein OS=Helicobacter pylori NCTC 11637 = CCUG 17874 = ATCC 43504 OX=102618 GN=HP17_01473 PE=3 SV=1
31	81277	I0ZHF3|I0ZHF3_HELPX	174.07	44	7	7		18262	Thiol peroxidase OS=Helicobacter pylori NCTC 11637 = CCUG 17874 = ATCC 43504 OX=102618 GN=tpx PE=3 SV=1
38	80095	I0ZCZ9|I0ZCZ9_HELPX	170.91	28	6	6	Oxidation (M)	22888	Putative secreted motility protein OS=Helicobacter pylori NCTC 11637 = CCUG 17874 = ATCC 43504 OX=102618 GN=HP17_03754 PE=4 SV=1
23	80046	I0ZGT1|I0ZGT1_HELPX	164.96	47	11	11	Carbamidomethylation; Oxidation (M); Deamidation (NQ)	26568	Urease subunit alpha OS=Helicobacter pylori NCTC 11637 = CCUG 17874 = ATCC 43504 OX=102618 GN=ureA PE=3 SV=1
27	81301	I0ZBD9|I0ZBD9_HELPX	163.47	24	6	6	Carbamidomethylation; Deamidation (NQ)	21601	Modulator of drug activity OS=Helicobacter pylori NCTC 11637 = CCUG 17874 = ATCC 43504 OX=102618 GN=HP17_05430 PE=4 SV=1
53	80728	Q86YZ3	162.51	4	7	7		282389	SWISS-PROT:Q86YZ3 Tax_Id=9606 Gene_Symbol=HRNR Hornerin
47	80233	I0ZD79|I0ZD79_HELPX	160.58	35	7	7	Oxidation (M)	26498	SpoOJ regulator (Fragment) OS=Helicobacter pylori NCTC 11637 = CCUG 17874 = ATCC 43504 OX=102618 GN=HP17_03569 PE=4 SV=1
39	80044	I0ZEZ6|I0ZEZ6_HELPX	159.41	27	6	6	Carbamidomethylation	28426	Putative heme iron utilization protein OS=Helicobacter pylori NCTC 11637 = CCUG 17874 = ATCC 43504 OX=102618 GN=HP17_01793 PE=4 SV=1
28	81278	I0ZFE9|I0ZFE9_HELPX	157.96	31	7	7	Deamidation (NQ)	19515	50S ribosomal protein L6 OS=Helicobacter pylori NCTC 11637 = CCUG 17874 = ATCC 43504 OX=102618 GN=rplF PE=3 SV=1
36	80050	I0ZEA9|I0ZEA9_HELPX	157.9	32	7	7	Oxidation (M)	26526	Cbb3-type cytochrome c oxidase subunit II OS=Helicobacter pylori NCTC 11637 = CCUG 17874 = ATCC 43504 OX=102618 GN=HP17_00145 PE=4 SV=1
41	80232	I0ZD74|I0ZD74_HELPX	157.76	16	7	7		55129	ATP synthase subunit alpha OS=Helicobacter pylori NCTC 11637 = CCUG 17874 = ATCC 43504 OX=102618 GN=atpA PE=3 SV=1
35	80087	I0ZFN5|I0ZFN5_HELPX	153.68	28	6	6	Oxidation (M)	23333	Translation initiation factor IF-3 OS=Helicobacter pylori NCTC 11637 = CCUG 17874 = ATCC 43504 OX=102618 GN=infC PE=3 SV=1
54	80059	I0ZD75|I0ZD75_HELPX	152.99	33	5	5	Carbamidomethylation; Oxidation (M)	20180	F0F1 ATP synthase subunit delta OS=Helicobacter pylori NCTC 11637 = CCUG 17874 = ATCC 43504 OX=102618 GN=HP17_03549 PE=4 SV=1
59	80177	I0ZJ75|I0ZJ75_HELPX	148.35	24	5	5	Carbamidomethylation; Oxidation (M)	24873	RNA methyltransferase OS=Helicobacter pylori NCTC 11637 = CCUG 17874 = ATCC 43504 OX=102618 GN=HP17_05865 PE=3 SV=1
37	40338	I0ZIZ2|I0ZIZ2_HELPX	147.26	26	4	4	Oxidation (M); Deamidation (NQ)	23067	Phosphoserine phosphatase OS=Helicobacter pylori NCTC 11637 = CCUG 17874 = ATCC 43504 OX=102618 GN=HP17_06152 PE=4 SV=1
42	81294	I0ZEK6|I0ZEK6_HELPX	141.58	33	4	4	Oxidation (M); Deamidation (NQ)	18483	3-dehydroquinate dehydratase OS=Helicobacter pylori NCTC 11637 = CCUG 17874 = ATCC 43504 OX=102618 GN=aroQ PE=3 SV=1
66	81296	I0ZFS0|I0ZFS0_HELPX	139.81	34	4	4	Carbamidomethylation	22008	Recombination protein RecR OS=Helicobacter pylori NCTC 11637 = CCUG 17874 = ATCC 43504 OX=102618 GN=recR PE=3 SV=1
68	80192	I0ZI87|I0ZI87_HELPX	136.84	10	3	3		42460	Cysteine desulfurase IscS OS=Helicobacter pylori NCTC 11637 = CCUG 17874 = ATCC 43504 OX=102618 GN=iscS PE=3 SV=1
56	80047	I0ZC43|I0ZC43_HELPX	135.9	28	6	6	Carbamidomethylation	28463	Uncharacterized protein OS=Helicobacter pylori NCTC 11637 = CCUG 17874 = ATCC 43504 OX=102618 GN=HP17_04581 PE=4 SV=1
71	80073	I0ZJ57|I0ZJ57_HELPX	135.26	17	4	4	Oxidation (M)	21943	Uncharacterized protein OS=Helicobacter pylori NCTC 11637 = CCUG 17874 = ATCC 43504 OX=102618 GN=HP17_06015 PE=4 SV=1
51	81284	I0ZE25|I0ZE25_HELPX	134.82	31	6	6		15329	50S ribosomal protein L11 OS=Helicobacter pylori NCTC 11637 = CCUG 17874 = ATCC 43504 OX=102618 GN=rplK PE=3 SV=1
44	80149	I0ZE37|I0ZE37_HELPX	134.15	28	6	6	Carbamidomethylation; Oxidation (M)	21136	Maf-like protein OS=Helicobacter pylori NCTC 11637 = CCUG 17874 = ATCC 43504 OX=102618 GN=HP17_02648 PE=3 SV=1
72	81287	I0ZIH7|I0ZIH7_HELPX	133.99	36	4	4	Carbamidomethylation	16020	Uncharacterized protein OS=Helicobacter pylori NCTC 11637 = CCUG 17874 = ATCC 43504 OX=102618 GN=HP17_06557 PE=4 SV=1
55	81293	I0ZF60|I0ZF60_HELPX	133.66	30	5	5		11918	30S ribosomal protein S10 OS=Helicobacter pylori NCTC 11637 = CCUG 17874 = ATCC 43504 OX=102618 GN=rpsJ PE=3 SV=1
57	81283	I0ZFP0|I0ZFP0_HELPX	132.69	31	5	5	Oxidation (M)	16566	Uncharacterized protein OS=Helicobacter pylori NCTC 11637 = CCUG 17874 = ATCC 43504 OX=102618 GN=HP17_00055 PE=4 SV=1
63	80146	I0ZB60|I0ZB60_HELPX	131.06	11	4	4	Carbamidomethylation	54472	Probable cytosol aminopeptidase OS=Helicobacter pylori NCTC 11637 = CCUG 17874 = ATCC 43504 OX=102618 GN=pepA PE=3 SV=1
65	81300	I0ZFF9|I0ZFF9_HELPX	130.7	37	5	5	Carbamidomethylation; Deamidation (NQ)	13076	50S ribosomal protein L22 OS=Helicobacter pylori NCTC 11637 = CCUG 17874 = ATCC 43504 OX=102618 GN=rplV PE=3 SV=1
64	81288	I0ZGT9|I0ZGT9_HELPX	128.71	33	4	4	Oxidation (M)	14508	30S ribosomal protein S9 OS=Helicobacter pylori NCTC 11637 = CCUG 17874 = ATCC 43504 OX=102618 GN=rpsI PE=3 SV=1
43	80057	I0ZFP1|I0ZFP1_HELPX	125.49	27	7	7	Oxidation (M)	32703	Uncharacterized protein OS=Helicobacter pylori NCTC 11637 = CCUG 17874 = ATCC 43504 OX=102618 GN=HP17_00060 PE=4 SV=1
116	80189	I0ZIG1|I0ZIG1_HELPX	124.87	22	2	2		17562	Biotin carboxyl carrier protein of acetyl-CoA carboxylase OS=Helicobacter pylori NCTC 11637 = CCUG 17874 = ATCC 43504 OX=102618 GN=HP17_00491 PE=4 SV=1
81	80062	I0ZIP3|I0ZIP3_HELPX	124.64	27	4	4	Carbamidomethylation; Oxidation (M)	18210	Succinyl-CoA-transferase subunit B (Fragment) OS=Helicobacter pylori NCTC 11637 = CCUG 17874 = ATCC 43504 OX=102618 GN=HP17_06372 PE=4 SV=1
82	80068	I0ZBW7|I0ZBW7_HELPX	124.29	15	3	3		29473	Disulfide isomerase OS=Helicobacter pylori NCTC 11637 = CCUG 17874 = ATCC 43504 OX=102618 GN=HP17_04836 PE=4 SV=1
89	81297	I0ZDN1|I0ZDN1_HELPX	123.51	21	4	4	Carbamidomethylation; Oxidation (M)	25772	Purine nucleoside phosphorylase DeoD-type OS=Helicobacter pylori NCTC 11637 = CCUG 17874 = ATCC 43504 OX=102618 GN=deoD PE=3 SV=1
84	81306	I0ZFQ0|I0ZFQ0_HELPX	122.51	17	3	3	Carbamidomethylation	26039	Uncharacterized protein OS=Helicobacter pylori NCTC 11637 = CCUG 17874 = ATCC 43504 OX=102618 GN=HP17_00990 PE=4 SV=1
114	80195	I0ZGT0|I0ZGT0_HELPX	121.22	13	2	2	Oxidation (M)	29577	Urease (Fragment) OS=Helicobacter pylori NCTC 11637 = CCUG 17874 = ATCC 43504 OX=102618 GN=ureB PE=4 SV=1
92	80077	P02754	118.86	22	3	3	Carbamidomethylation	18281	SWISS-PROT:P02754 Beta-lactoglobulin - Bos taurus (Bovine).
48	80147	I0ZFT4|I0ZFT4_HELPX	117.53	28	5	5	Oxidation (M)	21924	Protein GrpE OS=Helicobacter pylori NCTC 11637 = CCUG 17874 = ATCC 43504 OX=102618 GN=grpE PE=3 SV=1
40	81289	I0ZIZ3|I0ZIZ3_HELPX	117.03	28	4	4	Oxidation (M)	19302	Ferritin OS=Helicobacter pylori NCTC 11637 = CCUG 17874 = ATCC 43504 OX=102618 GN=HP17_06157 PE=3 SV=1
61	80080	P00761	116.05	16	3	3		24409	SWISS-PROT:P00761|TRYP_PIG Trypsin - Sus scrofa (Pig).
46	30405	I0ZCB9|I0ZCB9_HELPX	114.85	12	3	3	Oxidation (M)	23897	Ribulose-phosphate 3-epimerase OS=Helicobacter pylori NCTC 11637 = CCUG 17874 = ATCC 43504 OX=102618 GN=HP17_04271 PE=3 SV=1
73	80084	I0ZF93|I0ZF93_HELPX	112.56	24	3	3	Carbamidomethylation	21974	Orotate phosphoribosyltransferase OS=Helicobacter pylori NCTC 11637 = CCUG 17874 = ATCC 43504 OX=102618 GN=pyrE PE=3 SV=1
97	81298	I0ZIM3|I0ZIM3_HELPX	110.27	14	2	2	Oxidation (M)	19701	Uncharacterized protein OS=Helicobacter pylori NCTC 11637 = CCUG 17874 = ATCC 43504 OX=102618 GN=HP17_06412 PE=4 SV=1
70	80506	I0ZFE1|I0ZFE1_HELPX	109.97	19	2	2	Oxidation (M)	13549	30S ribosomal protein S13 OS=Helicobacter pylori NCTC 11637 = CCUG 17874 = ATCC 43504 OX=102618 GN=rpsM PE=3 SV=1
99	81302	I0ZFH0|I0ZFH0_HELPX	108.24	40	3	3	Oxidation (M)	10448	30S ribosomal protein S18 OS=Helicobacter pylori NCTC 11637 = CCUG 17874 = ATCC 43504 OX=102618 GN=rpsR PE=3 SV=1
60	81286	I0ZE28|I0ZE28_HELPX	105.68	26	3	3		13298	50S ribosomal protein L7/L12 OS=Helicobacter pylori NCTC 11637 = CCUG 17874 = ATCC 43504 OX=102618 GN=rplL PE=3 SV=1
90	80193	I0ZB46|I0ZB46_HELPX	104.37	14	3	3	Oxidation (M)	24122	Endonuclease III OS=Helicobacter pylori NCTC 11637 = CCUG 17874 = ATCC 43504 OX=102618 GN=nth PE=3 SV=1
58	80148	I0ZDX3|I0ZDX3_HELPX	103.69	24	4	4	Carbamidomethylation	15106	30S ribosomal protein S12 OS=Helicobacter pylori NCTC 11637 = CCUG 17874 = ATCC 43504 OX=102618 GN=rpsL PE=3 SV=1
88	81313	I0ZF57|I0ZF57_HELPX	103.69	31	3	3		10454	50S ribosomal protein L23 OS=Helicobacter pylori NCTC 11637 = CCUG 17874 = ATCC 43504 OX=102618 GN=rplW PE=3 SV=1
74	82153	I0ZGI4|I0ZGI4_HELPX	102.68	25	4	4	Oxidation (M)	20655	Uncharacterized protein OS=Helicobacter pylori NCTC 11637 = CCUG 17874 = ATCC 43504 OX=102618 GN=HP17_08169 PE=4 SV=1
76	80166	I0ZC90|I0ZC90_HELPX	102.16	10	2	2		23560	Probable GTP-binding protein EngB OS=Helicobacter pylori NCTC 11637 = CCUG 17874 = ATCC 43504 OX=102618 GN=engB PE=3 SV=1
78	81304	I0ZDV3|I0ZDV3_HELPX	101.92	53	3	3	Oxidation (M)	6937	30S ribosomal protein S7 (Fragment) OS=Helicobacter pylori NCTC 11637 = CCUG 17874 = ATCC 43504 OX=102618 GN=HP17_02897 PE=4 SV=1
117	80141	I0ZGF1|I0ZGF1_HELPX	100.99	14	2	2		20776	Elongation factor P OS=Helicobacter pylori NCTC 11637 = CCUG 17874 = ATCC 43504 OX=102618 GN=efp PE=3 SV=1
143	80137	Q3SX09	100.93	14	2	2		22060	TREMBL:Q3SX09 (Bos taurus) similar to HBG protein
95	81310	I0ZFE6|I0ZFE6_HELPX	98.54	16	3	3		14751	50S ribosomal protein L15 OS=Helicobacter pylori NCTC 11637 = CCUG 17874 = ATCC 43504 OX=102618 GN=rplO PE=3 SV=1
80	81292	I0ZFE7|I0ZFE7_HELPX	98.25	32	4	4	Oxidation (M); Deamidation (NQ)	15835	30S ribosomal protein S5 OS=Helicobacter pylori NCTC 11637 = CCUG 17874 = ATCC 43504 OX=102618 GN=rpsE PE=3 SV=1
115	80103	I0ZCM6|I0ZCM6_HELPX	95.47	12	3	3		23932	Uncharacterized protein OS=Helicobacter pylori NCTC 11637 = CCUG 17874 = ATCC 43504 OX=102618 GN=HP17_03929 PE=4 SV=1
75	80140	I0ZG19|I0ZG19_HELPX	94.28	21	4	4		19637	Molybdenum cofactor biosynthesis protein MogA OS=Helicobacter pylori NCTC 11637 = CCUG 17874 = ATCC 43504 OX=102618 GN=mogA PE=4 SV=1
106	81316	I0ZFG0|I0ZFG0_HELPX	91.05	25	2	2		10673	30S ribosomal protein S19 OS=Helicobacter pylori NCTC 11637 = CCUG 17874 = ATCC 43504 OX=102618 GN=rpsS PE=3 SV=1
137	80076	I0ZFX5|I0ZFX5_HELPX	89.76	10	2	2		29599	Uncharacterized protein OS=Helicobacter pylori NCTC 11637 = CCUG 17874 = ATCC 43504 OX=102618 GN=HP17_08776 PE=4 SV=1
105	80092	I0ZBB8|I0ZBB8_HELPX	89	13	2	2	Oxidation (M)	21250	Adenylate kinase OS=Helicobacter pylori NCTC 11637 = CCUG 17874 = ATCC 43504 OX=102618 GN=adk PE=3 SV=1
62	81291	I0ZD45|I0ZD45_HELPX	87.03	25	5	5	Carbamidomethylation	23969	Biotin--protein ligase OS=Helicobacter pylori NCTC 11637 = CCUG 17874 = ATCC 43504 OX=102618 GN=HP17_03579 PE=4 SV=1
140	81317	I0ZF91|I0ZF91_HELPX	86.21	10	1	1		21517	Preprotein translocase subunit SecG OS=Helicobacter pylori NCTC 11637 = CCUG 17874 = ATCC 43504 OX=102618 GN=secG PE=4 SV=1
133	81290	I0ZCX4|I0ZCX4_HELPX	86.2	14	1	1	Carbamidomethylation	17446	Peptidyl-prolyl cis-trans isomerase OS=Helicobacter pylori NCTC 11637 = CCUG 17874 = ATCC 43504 OX=102618 GN=HP17_03629 PE=3 SV=1
148	80138	P01966	86.14	11	1	1		15184	SWISS-PROT:P01966 (Bos taurus) Hemoglobin subunit alpha
94	83965	I0ZGU0|I0ZGU0_HELPX	85.86	16	2	2	Oxidation (M)	16142	50S ribosomal protein L13 OS=Helicobacter pylori NCTC 11637 = CCUG 17874 = ATCC 43504 OX=102618 GN=rplM PE=3 SV=1
112	80071	I0ZF56|I0ZF56_HELPX	85.85	11	2	2		21824	50S ribosomal protein L2 (Fragment) OS=Helicobacter pylori NCTC 11637 = CCUG 17874 = ATCC 43504 OX=102618 GN=rplB PE=4 SV=1
91	81325	I0ZFE8|I0ZFE8_HELPX	85.74	28	3	3	Deamidation (NQ)	13507	50S ribosomal protein L18 OS=Helicobacter pylori NCTC 11637 = CCUG 17874 = ATCC 43504 OX=102618 GN=rplR PE=3 SV=1
83	80074	I0ZD72|I0ZD72_HELPX	83.83	7	3	3		51120	ATP synthase subunit beta OS=Helicobacter pylori NCTC 11637 = CCUG 17874 = ATCC 43504 OX=102618 GN=atpD PE=3 SV=1
108	83971	I0ZFS8|I0ZFS8_HELPX	83.2	12	2	2	Oxidation (M)	17694	S-ribosylhomocysteine lyase OS=Helicobacter pylori NCTC 11637 = CCUG 17874 = ATCC 43504 OX=102618 GN=luxS PE=3 SV=1
77	81285	I0ZFF7|I0ZFF7_HELPX	81.46	23	3	3	Oxidation (M)	16046	50S ribosomal protein L16 OS=Helicobacter pylori NCTC 11637 = CCUG 17874 = ATCC 43504 OX=102618 GN=rplP PE=3 SV=1
87	80063	I0ZF01|I0ZF01_HELPX	81.13	13	3	3		23534	Uncharacterized protein OS=Helicobacter pylori NCTC 11637 = CCUG 17874 = ATCC 43504 OX=102618 GN=HP17_00095 PE=4 SV=1
86	80168	I0ZIH8|I0ZIH8_HELPX	80.93	8	1	1	Oxidation (M)	17513	Uncharacterized protein OS=Helicobacter pylori NCTC 11637 = CCUG 17874 = ATCC 43504 OX=102618 GN=HP17_06562 PE=4 SV=1
131	80064	I0ZB41|I0ZB41_HELPX	78.69	7	2	2	Carbamidomethylation	41447	2-oxoglutarate-acceptor oxidoreductase subunit OorA OS=Helicobacter pylori NCTC 11637 = CCUG 17874 = ATCC 43504 OX=102618 GN=oorA PE=4 SV=1
120	83968	I0ZBE7|I0ZBE7_HELPX	77.21	18	2	2	Oxidation (M)	19258	Inorganic pyrophosphatase OS=Helicobacter pylori NCTC 11637 = CCUG 17874 = ATCC 43504 OX=102618 GN=ppa PE=3 SV=1
118	80235	I0ZG44|I0ZG44_HELPX	74.91	12	2	2		22453	Uncharacterized protein OS=Helicobacter pylori NCTC 11637 = CCUG 17874 = ATCC 43504 OX=102618 GN=HP17_08696 PE=4 SV=1
123	80090	I0ZJ63|I0ZJ63_HELPX	74.62	9	2	2	Carbamidomethylation; Oxidation (M)	22631	Dephospho-CoA kinase OS=Helicobacter pylori NCTC 11637 = CCUG 17874 = ATCC 43504 OX=102618 GN=coaE PE=3 SV=1
121	83964	I0ZFF6|I0ZFF6_HELPX	74.26	50	3	3	Oxidation (M)	7683	50S ribosomal protein L29 OS=Helicobacter pylori NCTC 11637 = CCUG 17874 = ATCC 43504 OX=102618 GN=rpmC PE=3 SV=1
113	81320	I0ZCC6|I0ZCC6_HELPX	74.13	12	2	2		18255	Ubiquinol-cytochrome c reductase iron-sulfur subunit OS=Helicobacter pylori NCTC 11637 = CCUG 17874 = ATCC 43504 OX=102618 GN=HP17_04306 PE=4 SV=1
79	81318	I0ZFF3|I0ZFF3_HELPX	73.54	27	2	2	Carbamidomethylation	7924	50S ribosomal protein L24 OS=Helicobacter pylori NCTC 11637 = CCUG 17874 = ATCC 43504 OX=102618 GN=rplX PE=3 SV=1
85	81315	I0ZH88|I0ZH88_HELPX	73.19	15	2	2		16464	50S ribosomal protein L9 OS=Helicobacter pylori NCTC 11637 = CCUG 17874 = ATCC 43504 OX=102618 GN=rplI PE=3 SV=1
141	41628	I0ZG35|I0ZG35_HELPX	71.96	9	2	2		23681	Osmoprotection protein (ProV) OS=Helicobacter pylori NCTC 11637 = CCUG 17874 = ATCC 43504 OX=102618 GN=HP17_08651 PE=4 SV=1
100	81312	I0ZCJ6|I0ZCJ6_HELPX	71.47	13	2	2	Carbamidomethylation; Oxidation (M)	19808	Purine nucleoside phosphorylase (PunB) OS=Helicobacter pylori NCTC 11637 = CCUG 17874 = ATCC 43504 OX=102618 GN=HP17_04144 PE=4 SV=1
111	83966	I0ZE24|I0ZE24_HELPX	70.84	7	1	1		20130	Transcription termination/antitermination protein NusG OS=Helicobacter pylori NCTC 11637 = CCUG 17874 = ATCC 43504 OX=102618 GN=nusG PE=3 SV=1
134	81314	I0ZE27|I0ZE27_HELPX	69.18	12	2	2	Oxidation (M)	18597	50S ribosomal protein L10 OS=Helicobacter pylori NCTC 11637 = CCUG 17874 = ATCC 43504 OX=102618 GN=rplJ PE=3 SV=1
135	80067	I0ZEH8|I0ZEH8_HELPX	69.15	9	2	2		28656	7-alpha-hydroxysteroid dehydrogenase OS=Helicobacter pylori NCTC 11637 = CCUG 17874 = ATCC 43504 OX=102618 GN=HP17_02432 PE=4 SV=1
93	41409	I0ZF92|I0ZF92_HELPX	69.13	15	3	3		20900	Ribosome-recycling factor OS=Helicobacter pylori NCTC 11637 = CCUG 17874 = ATCC 43504 OX=102618 GN=frr PE=3 SV=1
163	81319	I0ZGH2|I0ZGH2_HELPX	68.55	24	1	1		8944	30S ribosomal protein S16 OS=Helicobacter pylori NCTC 11637 = CCUG 17874 = ATCC 43504 OX=102618 GN=rpsP PE=3 SV=1
164	80093	I0ZHV7|I0ZHV7_HELPX	67.14	6	1	1		27276	1-acyl-sn-glycerol-3-phosphate acyltransferase OS=Helicobacter pylori NCTC 11637 = CCUG 17874 = ATCC 43504 OX=102618 GN=HP17_07052 PE=3 SV=1
122	83969	I0ZDE8|I0ZDE8_HELPX	66.76	14	2	2		18227	Transcription elongation factor GreA OS=Helicobacter pylori NCTC 11637 = CCUG 17874 = ATCC 43504 OX=102618 GN=greA PE=3 SV=1
104	81974	I0ZBL2|I0ZBL2_HELPX	65.89	9	2	2	Carbamidomethylation	37727	Aliphatic amidase OS=Helicobacter pylori NCTC 11637 = CCUG 17874 = ATCC 43504 OX=102618 GN=amiE PE=3 SV=1
165	80194	I0ZD06|I0ZD06_HELPX	65.51	8	1	1		16998	Branched-chain amino acid aminotransferase (Fragment) OS=Helicobacter pylori NCTC 11637 = CCUG 17874 = ATCC 43504 OX=102618 GN=HP17_03789 PE=3 SV=1
199	81975	I0ZCF4|I0ZCF4_HELPX	62.51	5	1	1	Carbamidomethylation	38625	NADP-dependent alcohol dehydrogenase OS=Helicobacter pylori NCTC 11637 = CCUG 17874 = ATCC 43504 OX=102618 GN=HP17_00370 PE=3 SV=1
239	80142	I0ZCN0|I0ZCN0_HELPX	62.12	8	1	1	Oxidation (M)	20984	Peptidyl-tRNA hydrolase OS=Helicobacter pylori NCTC 11637 = CCUG 17874 = ATCC 43504 OX=102618 GN=pth PE=3 SV=1
107	83970	I0ZB68|I0ZB68_HELPX	61.17	27	2	2	Carbamidomethylation	8599	30S ribosomal protein S21 OS=Helicobacter pylori NCTC 11637 = CCUG 17874 = ATCC 43504 OX=102618 GN=rpsU PE=3 SV=1
166	80225	I0ZHK9|I0ZHK9_HELPX	60.26	10	1	1		13543	Urease subunit beta (Fragment) OS=Helicobacter pylori NCTC 11637 = CCUG 17874 = ATCC 43504 OX=102618 GN=ureB PE=3 SV=1
119	81295	I0ZEN8|I0ZEN8_HELPX	59.74	4	1	1		37473	Cell division protein FtsH (Fragment) OS=Helicobacter pylori NCTC 11637 = CCUG 17874 = ATCC 43504 OX=102618 GN=HP17_02145 PE=3 SV=1
136	80231	I0ZCE7|I0ZCE7_HELPX	59.58	10	1	1		24970	Pyruvate ferredoxin oxidoreductase beta subunit (Fragment) OS=Helicobacter pylori NCTC 11637 = CCUG 17874 = ATCC 43504 OX=102618 GN=HP17_00335 PE=4 SV=1
167	83975	I0ZEQ0|I0ZEQ0_HELPX	56.85	5	1	1		27394	Uncharacterized protein OS=Helicobacter pylori NCTC 11637 = CCUG 17874 = ATCC 43504 OX=102618 GN=HP17_02205 PE=4 SV=1
101	81308	I0ZHB5|I0ZHB5_HELPX	56.81	16	1	1		6929	50S ribosomal protein L28 OS=Helicobacter pylori NCTC 11637 = CCUG 17874 = ATCC 43504 OX=102618 GN=rpmB PE=3 SV=1
124	80224	I0ZD64|I0ZD64_HELPX	56.75	11	2	2	Oxidation (M)	19954	Peptidyl-prolyl cis-trans isomerase OS=Helicobacter pylori NCTC 11637 = CCUG 17874 = ATCC 43504 OX=102618 GN=HP17_03494 PE=3 SV=1
102	83973	I0ZI66|I0ZI66_HELPX	55.81	16	2	2	Oxidation (M)	15297	Nucleoside diphosphate kinase OS=Helicobacter pylori NCTC 11637 = CCUG 17874 = ATCC 43504 OX=102618 GN=ndk PE=3 SV=1
127	81393	I0ZDA1|I0ZDA1_HELPX	55.05	5	2	2		19521	Uncharacterized protein OS=Helicobacter pylori NCTC 11637 = CCUG 17874 = ATCC 43504 OX=102618 GN=HP17_03424 PE=4 SV=1
240	80374	I0ZJ59|I0ZJ59_HELPX	53.69	20	1	1	Deamidation (NQ)	10381	DNA-binding protein HU OS=Helicobacter pylori NCTC 11637 = CCUG 17874 = ATCC 43504 OX=102618 GN=HP17_06025 PE=3 SV=1
169	80691	I0ZI20|I0ZI20_HELPX	53.47	4	1	1		28790	Urease accessory protein UreF OS=Helicobacter pylori NCTC 11637 = CCUG 17874 = ATCC 43504 OX=102618 GN=ureF PE=3 SV=1
168	83976	I0ZH89|I0ZH89_HELPX	53.43	6	1	1		19957	ATP-dependent protease subunit HslV OS=Helicobacter pylori NCTC 11637 = CCUG 17874 = ATCC 43504 OX=102618 GN=hslV PE=3 SV=1
125	83972	I0ZCZ4|I0ZCZ4_HELPX	51.03	19	2	2	Oxidation (M)	11727	Thioredoxin OS=Helicobacter pylori NCTC 11637 = CCUG 17874 = ATCC 43504 OX=102618 GN=HP17_03729 PE=3 SV=1
147	80100	I0ZI19|I0ZI19_HELPX	50.96	5	1	1		21955	Urease accessory protein UreG OS=Helicobacter pylori NCTC 11637 = CCUG 17874 = ATCC 43504 OX=102618 GN=ureG PE=3 SV=1
138	83967	I0ZFF4|I0ZFF4_HELPX	50.4	11	2	2		13280	50S ribosomal protein L14 OS=Helicobacter pylori NCTC 11637 = CCUG 17874 = ATCC 43504 OX=102618 GN=rplN PE=3 SV=1
126	81303	I0ZFF2|I0ZFF2_HELPX	49.54	8	2	2	Oxidation (M)	20251	50S ribosomal protein L5 OS=Helicobacter pylori NCTC 11637 = CCUG 17874 = ATCC 43504 OX=102618 GN=rplE PE=3 SV=1
146	81324	I0ZFD6|I0ZFD6_HELPX	48.94	7	1	1		13394	50S ribosomal protein L17 OS=Helicobacter pylori NCTC 11637 = CCUG 17874 = ATCC 43504 OX=102618 GN=rplQ PE=3 SV=1
149	83977	I0ZEX7|I0ZEX7_HELPX	48.69	18	1	1		8736	Sec-independent protein translocase protein TatA OS=Helicobacter pylori NCTC 11637 = CCUG 17874 = ATCC 43504 OX=102618 GN=tatA PE=3 SV=1
170	83978	I0ZCE9|I0ZCE9_HELPX	47.19	8	1	1	Carbamidomethylation	15108	Pyruvate flavodoxin oxidoreductase subunit delta OS=Helicobacter pylori NCTC 11637 = CCUG 17874 = ATCC 43504 OX=102618 GN=porD PE=4 SV=1
155	81321	I0ZBL4|I0ZBL4_HELPX	46.63	10	1	1		11789	50S ribosomal protein L21 OS=Helicobacter pylori NCTC 11637 = CCUG 17874 = ATCC 43504 OX=102618 GN=rplU PE=3 SV=1
241	80209	I0ZIA1|I0ZIA1_HELPX	46.34	8	1	1		21196	Uncharacterized protein OS=Helicobacter pylori NCTC 11637 = CCUG 17874 = ATCC 43504 OX=102618 GN=HP17_06607 PE=4 SV=1
142	80098	I0ZBZ4|I0ZBZ4_HELPX	45.8	2	1	1		47520	Isocitrate dehydrogenase [NADP] OS=Helicobacter pylori NCTC 11637 = CCUG 17874 = ATCC 43504 OX=102618 GN=HP17_04731 PE=4 SV=1
171	80694	I0ZDP0|I0ZDP0_HELPX	45.03	14	1	1		9095	PP-loop family ATPase OS=Helicobacter pylori NCTC 11637 = CCUG 17874 = ATCC 43504 OX=102618 GN=HP17_03062 PE=4 SV=1
173	83979	I0ZG45|I0ZG45_HELPX	44.72	5	1	1		20423	Flagellar protein FliL OS=Helicobacter pylori NCTC 11637 = CCUG 17874 = ATCC 43504 OX=102618 GN=fliL PE=3 SV=1
144	83974	I0ZCQ8|I0ZCQ8_HELPX	44.31	5	1	1		17872	Branched-chain amino acid aminotransferase (Fragment) OS=Helicobacter pylori NCTC 11637 = CCUG 17874 = ATCC 43504 OX=102618 GN=HP17_03794 PE=4 SV=1
139	80088	I0ZBR3|I0ZBR3_HELPX	43.58	2	2	2		96427	ATP-dependent protease binding subunit/heat shock protein OS=Helicobacter pylori NCTC 11637 = CCUG 17874 = ATCC 43504 OX=102618 GN=HP17_05015 PE=3 SV=1
172	80213	I0ZFG1|I0ZFG1_HELPX	43.43	27	1	1	Oxidation (M)	6963	50S ribosomal protein L2 (Fragment) OS=Helicobacter pylori NCTC 11637 = CCUG 17874 = ATCC 43504 OX=102618 GN=rplB PE=4 SV=1
174	83980	I0ZGF8|I0ZGF8_HELPX	42.06	6	1	1		23503	ABC transporter OS=Helicobacter pylori NCTC 11637 = CCUG 17874 = ATCC 43504 OX=102618 GN=HP17_08389 PE=4 SV=1
175	83981	I0ZD58|I0ZD58_HELPX	41.39	2	1	1		61128	Gamma-glutamyltranspeptidase OS=Helicobacter pylori NCTC 11637 = CCUG 17874 = ATCC 43504 OX=102618 GN=HP17_03464 PE=4 SV=1
244	80689	I0ZGF0|I0ZGF0_HELPX	40.22	3	1	1		33728	Fructose-bisphosphate aldolase OS=Helicobacter pylori NCTC 11637 = CCUG 17874 = ATCC 43504 OX=102618 GN=HP17_08339 PE=3 SV=1
243	83983	I0ZJ34|I0ZJ34_HELPX	39.47	11	1	1		9328	Nucleotide binding protein OS=Helicobacter pylori NCTC 11637 = CCUG 17874 = ATCC 43504 OX=102618 GN=HP17_06072 PE=4 SV=1
145	81330	I0ZCR8|I0ZCR8_HELPX	39.41	3	1	1		24278	Flagella basal body P-ring formation protein FlgA OS=Helicobacter pylori NCTC 11637 = CCUG 17874 = ATCC 43504 OX=102618 GN=flgA PE=3 SV=1
242	83982	I0ZD77|I0ZD77_HELPX	38.95	7	1	1		16583	F0F1 ATP synthase subunit B OS=Helicobacter pylori NCTC 11637 = CCUG 17874 = ATCC 43504 OX=102618 GN=HP17_03559 PE=3 SV=1
177	80228	I0ZFC9|I0ZFC9_HELPX	37.66	4	1	1		25013	Aminopyrimidine aminohydrolase OS=Helicobacter pylori NCTC 11637 = CCUG 17874 = ATCC 43504 OX=102618 GN=HP17_01478 PE=3 SV=1
245	45318	I0ZFA4|I0ZFA4_HELPX	37.57	4	1	1	Carbamidomethylation	24738	NADH-quinone oxidoreductase subunit I OS=Helicobacter pylori NCTC 11637 = CCUG 17874 = ATCC 43504 OX=102618 GN=nuoI PE=3 SV=1
176	83984	I0ZIG2|I0ZIG2_HELPX	37.15	5	1	1		20856	dCTP deaminase OS=Helicobacter pylori NCTC 11637 = CCUG 17874 = ATCC 43504 OX=102618 GN=dcd PE=3 SV=1
152	80367	#DECOY#I0ZDC6|I0ZDC6_HELPX	36.9	1	1	1		58623	Catalase OS=Helicobacter pylori NCTC 11637 = CCUG 17874 = ATCC 43504 OX=102618 GN=HP17_03339 PE=3 SV=1
154	80755	I0ZF04|I0ZF04_HELPX	34.64	2	1	1		40512	Outer membrane protein (Fragment) OS=Helicobacter pylori NCTC 11637 = CCUG 17874 = ATCC 43504 OX=102618 GN=HP17_01788 PE=4 SV=1
154	81985	I0ZGL9|I0ZGL9_HELPX	34.64	2	1	1		45174	Outer membrane protein BabA (Fragment) OS=Helicobacter pylori NCTC 11637 = CCUG 17874 = ATCC 43504 OX=102618 GN=HP17_08149 PE=4 SV=1
98	81299	#DECOY#I0ZDX4|I0ZDX4_HELPX	33.18	11	1	1		10796	30S ribosomal protein S7 (Fragment) OS=Helicobacter pylori NCTC 11637 = CCUG 17874 = ATCC 43504 OX=102618 GN=HP17_02892 PE=3 SV=1
223	81460	I0ZCK5|I0ZCK5_HELPX	32.57	2	1	1		94646	Iron (III) dicitrate transport protein OS=Helicobacter pylori NCTC 11637 = CCUG 17874 = ATCC 43504 OX=102618 GN=HP17_04189 PE=4 SV=1
178	81322	I0ZB70|I0ZB70_HELPX	32.39	12	1	1		8548	Acyl carrier protein OS=Helicobacter pylori NCTC 11637 = CCUG 17874 = ATCC 43504 OX=102618 GN=acpP PE=3 SV=1
179	83985	I0ZFB2|I0ZFB2_HELPX	31.6	11	1	1		8445	Uncharacterized protein OS=Helicobacter pylori NCTC 11637 = CCUG 17874 = ATCC 43504 OX=102618 GN=HP17_01393 PE=4 SV=1
179	83986	I0ZFD4|I0ZFD4_HELPX	31.6	4	1	1		22876	Thiamine pyrophosphokinase OS=Helicobacter pylori NCTC 11637 = CCUG 17874 = ATCC 43504 OX=102618 GN=HP17_01503 PE=4 SV=1
96	80229	I0ZEI0|I0ZEI0_HELPX	31.05	7	1	1		20250	Protease (PqqE) (Fragment) OS=Helicobacter pylori NCTC 11637 = CCUG 17874 = ATCC 43504 OX=102618 GN=HP17_02442 PE=4 SV=1
224	80055	I0ZB69|I0ZB69_HELPX	30.8	4	1	1		26729	3-ketoacyl-(Acyl-carrier-protein) reductase OS=Helicobacter pylori NCTC 11637 = CCUG 17874 = ATCC 43504 OX=102618 GN=fabG PE=4 SV=1
180	80242	I0ZEK4|I0ZEK4_HELPX	30.56	8	1	1		10390	30S ribosomal protein S15 OS=Helicobacter pylori NCTC 11637 = CCUG 17874 = ATCC 43504 OX=102618 GN=rpsO PE=3 SV=1
181	80198	I0ZFH1|I0ZFH1_HELPX	30.34	6	1	1		17231	Single-stranded DNA-binding protein (Fragment) OS=Helicobacter pylori NCTC 11637 = CCUG 17874 = ATCC 43504 OX=102618 GN=HP17_01218 PE=4 SV=1
246	80176	I0ZET5|I0ZET5_HELPX	29.93	3	1	1	Deamidation (NQ)	81818	Copper-transporting ATPase OS=Helicobacter pylori NCTC 11637 = CCUG 17874 = ATCC 43504 OX=102618 GN=HP17_02125 PE=3 SV=1
162	83987	I0ZFF1|I0ZFF1_HELPX	29.61	16	1	1	Carbamidomethylation	7043	30S ribosomal protein S14 type Z OS=Helicobacter pylori NCTC 11637 = CCUG 17874 = ATCC 43504 OX=102618 GN=rpsZ PE=3 SV=1
183	80075	I0ZHZ3|I0ZHZ3_HELPX	29.54	3	1	1		26228	Outer membrane protein assembly factor BamD OS=Helicobacter pylori NCTC 11637 = CCUG 17874 = ATCC 43504 OX=102618 GN=bamD PE=3 SV=1
182	83988	I0ZB66|I0ZB66_HELPX	29.16	10	1	1		9292	Uncharacterized protein OS=Helicobacter pylori NCTC 11637 = CCUG 17874 = ATCC 43504 OX=102618 GN=HP17_05800 PE=4 SV=1
110	81331	#DECOY#I0ZBX9|I0ZBX9_HELPX	28.7	9	1	1		16808	Neutrophil activating protein NapA (Bacterioferritin) OS=Helicobacter pylori NCTC 11637 = CCUG 17874 = ATCC 43504 OX=102618 GN=HP17_04896 PE=3 SV=1
184	80369	I0ZFT6|I0ZFT6_HELPX	28.38	3	1	1		24885	Uncharacterized protein OS=Helicobacter pylori NCTC 11637 = CCUG 17874 = ATCC 43504 OX=102618 GN=HP17_00920 PE=4 SV=1
185	83991	I0ZE22|I0ZE22_HELPX	26.48	19	1	1		6066	50S ribosomal protein L33 OS=Helicobacter pylori NCTC 11637 = CCUG 17874 = ATCC 43504 OX=102618 GN=rpmG PE=3 SV=1
192	80119	#DECOY#P35908	26.17	1	1	1		65865	SWISS-PROT:P35908 Tax_Id=9606 Gene_Symbol=KRT2 Keratin type II cytoskeletal 2 epidermal
192	81333	#DECOY#Q5D862	26.17	0	1	1		248071	SWISS-PROT:Q5D862 Tax_Id=9606 Gene_Symbol=FLG2 Filaggrin-2
186	80675	I0ZC37|I0ZC37_HELPX	25.5	3	1	1		29604	Pyridoxine 5'-phosphate synthase OS=Helicobacter pylori NCTC 11637 = CCUG 17874 = ATCC 43504 OX=102618 GN=pdxJ PE=3 SV=1
187	80152	I0ZC77|I0ZC77_HELPX	25.23	3	1	1		30639	30S ribosomal protein S2 OS=Helicobacter pylori NCTC 11637 = CCUG 17874 = ATCC 43504 OX=102618 GN=rpsB PE=3 SV=1
