# Supplementary material for: Identification and characterization of the α-CA in the outer membrane vesicles produced by Helicobacter pylori
Source: J Enzyme Inhib Med Chem. 2019 Jan 7;34(1):189–95. doi: 10.1080/14756366.2018.1539716 (PMC6327981; doi:10.1080/14756366.2018.1539716)
Supplement: Table_S1_list_of_IDs_pMVs_26kDa_for_prod.xlsx [file IENZ_A_1539716_SM9078.xlsx]

## Sheet: Replicate_1
Protein Group	Protein ID	Accession	-10lgP	Coverage (%)	#Peptides	#Unique	PTM	Avg. Mass	Description
4	34913	P35527	470.26	55	31	30	Oxidation (M); Deamidation (NQ)	62129	SWISS-PROT:P35527 Tax_Id=9606 Gene_Symbol=KRT9 Keratin type I cytoskeletal 9
1	34917	I0ZGT1|I0ZGT1_HELPX	461.91	78	51	51	Carbamidomethylation; Oxidation (M); Deamidation (NQ)	26568	Urease subunit alpha OS=Helicobacter pylori NCTC 11637 = CCUG 17874 = ATCC 43504 OX=102618 GN=ureA PE=3 SV=1
2	34916	P04264	457.88	53	44	25	Carbamidomethylation; Oxidation (M); Deamidation (NQ)	66018	SWISS-PROT:P04264 Tax_Id=9606 Gene_Symbol=KRT1 Keratin type II cytoskeletal 1
3	34915	P13645	423.43	60	41	22	Carbamidomethylation; Oxidation (M); Deamidation (NQ)	59511	SWISS-PROT:P13645 Tax_Id=9606 Gene_Symbol=KRT10 Keratin type I cytoskeletal 10
6	34914	P35908	397.04	67	36	23	Carbamidomethylation; Oxidation (M); Deamidation (NQ)	65865	SWISS-PROT:P35908 Tax_Id=9606 Gene_Symbol=KRT2 Keratin type II cytoskeletal 2 epidermal
5	34927	Q3SX09	353.25	62	19	13	Carbamidomethylation; Deamidation (NQ)	22060	TREMBL:Q3SX09 (Bos taurus) similar to HBG protein
7	34923	I0ZBW7|I0ZBW7_HELPX	338.17	62	19	19	Carbamidomethylation; Oxidation (M); Deamidation (NQ)	29473	Disulfide isomerase OS=Helicobacter pylori NCTC 11637 = CCUG 17874 = ATCC 43504 OX=102618 GN=HP17_04836 PE=4 SV=1
8	34925	I0ZG17|I0ZG17_HELPX	324.86	52	14	14	Oxidation (M); Deamidation (NQ)	29100	Neuraminyllactose-binding hemagglutinin OS=Helicobacter pylori NCTC 11637 = CCUG 17874 = ATCC 43504 OX=102618 GN=HP17_08561 PE=4 SV=1
14	34924	P08779	315.94	53	26	11	Carbamidomethylation; Oxidation (M); Deamidation (NQ)	51268	SWISS-PROT:P08779 Tax_Id=9606 Gene_Symbol=KRT16 Keratin type I cytoskeletal 16
29	34929	I0ZC87|I0ZC87_HELPX	313.03	42	13	13	Oxidation (M); Deamidation (NQ)	30149	Lipoprotein OS=Helicobacter pylori NCTC 11637 = CCUG 17874 = ATCC 43504 OX=102618 GN=HP17_04436 PE=3 SV=1
18	34918	P02533	312.35	41	22	2	Carbamidomethylation; Oxidation (M); Deamidation (NQ)	51622	SWISS-PROT:P02533 Tax_Id=9606 Gene_Symbol=KRT14 Keratin type I cytoskeletal 14
10	34936	P02070	298.82	83	17	11	Carbamidomethylation; Oxidation (M); Deamidation (NQ)	15954	SWISS-PROT:P02070 (Bos taurus) Hemoglobin subunit beta
9	34947	P00761	295.86	51	13	13	Carbamidomethylation; Oxidation (M); Deamidation (NQ)	24409	SWISS-PROT:P00761|TRYP_PIG Trypsin - Sus scrofa (Pig).
15	34921	P04259	292.58	36	25	1	Carbamidomethylation; Deamidation (NQ)	59999	SWISS-PROT:P04259 Tax_Id=9606 Gene_Symbol=KRT6B Keratin type II cytoskeletal 6B
12	34922	P13647	285.72	39	25	6	Carbamidomethylation; Oxidation (M); Deamidation (NQ)	62378	SWISS-PROT:P13647 Tax_Id=9606 Gene_Symbol=KRT5 Keratin type II cytoskeletal 5
43	34961	Q86YZ3	280.62	6	9	9	Deamidation (NQ)	282389	SWISS-PROT:Q86YZ3 Tax_Id=9606 Gene_Symbol=HRNR Hornerin
20	34955	P01966	280.17	55	9	9	Oxidation (M); Deamidation (NQ)	15184	SWISS-PROT:P01966 (Bos taurus) Hemoglobin subunit alpha
23	34937	Q04695	260.1	29	17	1		48106	SWISS-PROT:Q04695 Tax_Id=9606 Gene_Symbol=KRT17 Keratin type I cytoskeletal 17
44	34956	I0ZHH0|I0ZHH0_HELPX	259.95	32	7	7	Oxidation (M)	28473	Putative neuraminyllactose-binding hemagglutinin-like protein OS=Helicobacter pylori NCTC 11637 = CCUG 17874 = ATCC 43504 OX=102618 GN=HP17_07264 PE=4 SV=1
52	34953	P02769	257.22	23	14	10	Carbamidomethylation	69294	SWISS-PROT:P02769 (Bos taurus) Bovine serum albumin precursor
30	34930	ENSEMBL:ENSBTAP00000024146	256.99	16	18	18	Oxidation (M)	164342	(Bos taurus) similar to alpha-2-macroglobulin isoform 1
32	35015	I0ZDQ6|I0ZDQ6_HELPX	255.48	61	9	9	Oxidation (M); Deamidation (NQ)	20895	Uncharacterized protein OS=Helicobacter pylori NCTC 11637 = CCUG 17874 = ATCC 43504 OX=102618 GN=HP17_02992 PE=4 SV=1
50	34944	P60712	247.13	29	10	10	Oxidation (M)	41737	SWISS-PROT:P60712 (Bos taurus) Actin cytoplasmic 1
26	34952	Q3TTY5	245.56	12	12	1	Carbamidomethylation; Oxidation (M); Deamidation (NQ)	70923	SWISS-PROT:Q3TTY5 Tax_Id=10090 Gene_Symbol=Krt2 Keratin type II cytoskeletal 2 epidermal
47	34943	I0ZGI5|I0ZGI5_HELPX	243.48	43	11	11		31212	Glutamine ABC transporter periplasmic glutamine-binding protein OS=Helicobacter pylori NCTC 11637 = CCUG 17874 = ATCC 43504 OX=102618 GN=HP17_08174 PE=4 SV=1
42	63367	I0ZCZ2|I0ZCZ2_HELPX	239.76	45	9	9	Oxidation (M); Deamidation (NQ)	19122	LPP20 lipoprotein OS=Helicobacter pylori NCTC 11637 = CCUG 17874 = ATCC 43504 OX=102618 GN=HP17_03719 PE=4 SV=1
46	34941	P15497	238.81	53	13	13		30276	SWISS-PROT:P15497 (Bos taurus) Apolipoprotein A-I precursor
49	34934	I0ZB40|I0ZB40_HELPX	238.18	41	10	10	Carbamidomethylation; Oxidation (M)	30415	2-oxoglutarate-acceptor oxidoreductase subunit OorB OS=Helicobacter pylori NCTC 11637 = CCUG 17874 = ATCC 43504 OX=102618 GN=oorB PE=4 SV=1
65	34973	Q05B55	234.37	25	6	6	Carbamidomethylation	26591	TREMBL:Q05B55 (Bos taurus) Similar to Ig kappa chain C region
54	34932	I0ZC37|I0ZC37_HELPX	225.66	38	9	9	Carbamidomethylation	29604	Pyridoxine 5'-phosphate synthase OS=Helicobacter pylori NCTC 11637 = CCUG 17874 = ATCC 43504 OX=102618 GN=pdxJ PE=3 SV=1
38	34940	I0ZDN6|I0ZDN6_HELPX	220.87	42	9	9	Carbamidomethylation; Oxidation (M)	28328	Alpha-carbonic anhydrase OS=Helicobacter pylori NCTC 11637 = CCUG 17874 = ATCC 43504 OX=102618 GN=HP17_03042 PE=4 SV=1
35	34994	Q8VED5	217.14	14	9	1	Oxidation (M); Deamidation (NQ)	57552	TREMBL:Q8VED5 Tax_Id=10090 Gene_Symbol=Krt79 Keratin 79
60	35003	I0ZI22|I0ZI22_HELPX	217.13	57	8	8	Oxidation (M)	15823	Urease OS=Helicobacter pylori NCTC 11637 = CCUG 17874 = ATCC 43504 OX=102618 GN=ureB PE=3 SV=1
64	34963	Q28107	212.27	4	7	7	Carbamidomethylation	248981	SWISS-PROT:Q28107 (Bos taurus) Coagulation factor V precursor
89	35008	Q1RMN8	205.72	26	4	3	Carbamidomethylation	24536	TREMBL:Q1RMN8 (Bos taurus) Similar to Immunoglobulin lambda-like polypeptide 1
48	17543	I0ZCQ9|I0ZCQ9_HELPX	203.63	32	7	7	Oxidation (M); Deamidation (NQ)	28163	Outer membrane protein HorJ OS=Helicobacter pylori NCTC 11637 = CCUG 17874 = ATCC 43504 OX=102618 GN=HP17_03799 PE=4 SV=1
78	64029	I0ZCZ3|I0ZCZ3_HELPX	198.5	37	6	6	Oxidation (M)	23259	Collagen-binding surface adhesin SpaP OS=Helicobacter pylori NCTC 11637 = CCUG 17874 = ATCC 43504 OX=102618 GN=HP17_03724 PE=4 SV=1
86	17515	I0ZCZ0|I0ZCZ0_HELPX	195.99	19	5	5	Carbamidomethylation; Deamidation (NQ)	33884	Uncharacterized protein OS=Helicobacter pylori NCTC 11637 = CCUG 17874 = ATCC 43504 OX=102618 GN=HP17_03709 PE=4 SV=1
62	23263	I0ZHB6|I0ZHB6_HELPX	191.72	22	7	7	Oxidation (M)	31661	Neuraminyllactose-binding hemagglutinin OS=Helicobacter pylori NCTC 11637 = CCUG 17874 = ATCC 43504 OX=102618 GN=HP17_07457 PE=4 SV=1
106	34991	I0ZGT0|I0ZGT0_HELPX	189.69	25	4	4	Oxidation (M)	29577	Urease (Fragment) OS=Helicobacter pylori NCTC 11637 = CCUG 17874 = ATCC 43504 OX=102618 GN=ureB PE=4 SV=1
63	34951	I0ZIJ1|I0ZIJ1_HELPX	188.59	67	6	6	Carbamidomethylation; Deamidation (NQ)	11267	Putative outer membrane protein (Fragment) OS=Helicobacter pylori NCTC 11637 = CCUG 17874 = ATCC 43504 OX=102618 GN=HP17_06477 PE=4 SV=1
93	34954	I0ZC41|I0ZC41_HELPX	184.56	26	5	5	Oxidation (M)	28061	Flagellar basal-body rod protein FlgG OS=Helicobacter pylori NCTC 11637 = CCUG 17874 = ATCC 43504 OX=102618 GN=flgG PE=3 SV=1
70	34968	I0ZEU9|I0ZEU9_HELPX	178	22	6	6	Oxidation (M)	29983	Flagellar basal body protein OS=Helicobacter pylori NCTC 11637 = CCUG 17874 = ATCC 43504 OX=102618 GN=HP17_02025 PE=3 SV=1
67	34948	I0ZEZ6|I0ZEZ6_HELPX	177.18	35	7	7	Oxidation (M)	28426	Putative heme iron utilization protein OS=Helicobacter pylori NCTC 11637 = CCUG 17874 = ATCC 43504 OX=102618 GN=HP17_01793 PE=4 SV=1
82	34997	I0ZHK9|I0ZHK9_HELPX	176.59	45	5	5	Oxidation (M); Deamidation (NQ)	13543	Urease subunit beta (Fragment) OS=Helicobacter pylori NCTC 11637 = CCUG 17874 = ATCC 43504 OX=102618 GN=ureB PE=3 SV=1
83	35105	I0ZIZ3|I0ZIZ3_HELPX	174.31	38	5	5		19302	Ferritin OS=Helicobacter pylori NCTC 11637 = CCUG 17874 = ATCC 43504 OX=102618 GN=HP17_06157 PE=3 SV=1
102	63379	Q5D862	166.32	2	3	3		248072	SWISS-PROT:Q5D862 Tax_Id=9606 Gene_Symbol=FLG2 Filaggrin-2
87	34993	I0ZJ97|I0ZJ97_HELPX	166.24	18	4	4	Carbamidomethylation	31626	Putative beta-lactamase HcpC OS=Helicobacter pylori NCTC 11637 = CCUG 17874 = ATCC 43504 OX=102618 GN=HP17_00405 PE=4 SV=1
99	34982	I0ZE88|I0ZE88_HELPX	165.64	13	3	3		36069	Basal-body rod modification protein FlgD OS=Helicobacter pylori NCTC 11637 = CCUG 17874 = ATCC 43504 OX=102618 GN=flgD PE=3 SV=1
31	34990	Q7Z3Y8	161.17	11	5	1	Oxidation (M); Deamidation (NQ)	49823	SWISS-PROT:Q7Z3Y8 Tax_Id=9606 Gene_Symbol=KRT27 Keratin type I cytoskeletal 27
58	29231	I0ZFC7|I0ZFC7_HELPX	160.02	23	6	6	Carbamidomethylation; Oxidation (M)	26294	Uncharacterized protein OS=Helicobacter pylori NCTC 11637 = CCUG 17874 = ATCC 43504 OX=102618 GN=HP17_01468 PE=4 SV=1
77	34958	Q3Y5Z3	153.68	20	4	4		26133	SWISS-PROT:Q3Y5Z3 (Bos taurus) Adiponectin precursor
97	35049	I0ZI20|I0ZI20_HELPX	150.87	11	3	3	Oxidation (M)	28790	Urease accessory protein UreF OS=Helicobacter pylori NCTC 11637 = CCUG 17874 = ATCC 43504 OX=102618 GN=ureF PE=3 SV=1
74	34995	Q7RTT2	148.29	8	5	1	Carbamidomethylation	56965	TREMBL:Q7RTT2 Tax_Id=9606 Gene_Symbol=KRT78 Keratin-78
74	34996	Q8N1N4-2	148.29	8	5	1	Carbamidomethylation	56965	SWISS-PROT:Q8N1N4-2 Tax_Id=9606 Gene_Symbol=KRT78 Isoform 2 of Keratin type II cytoskeletal 78
66	34935	I0ZC48|I0ZC48_HELPX	147.97	25	6	6	Carbamidomethylation; Oxidation (M)	30264	2-dehydro-3-deoxyphosphooctonate aldolase OS=Helicobacter pylori NCTC 11637 = CCUG 17874 = ATCC 43504 OX=102618 GN=kdsA PE=3 SV=1
119	57153	I0ZBW5|I0ZBW5_HELPX	144.62	9	3	3		52999	Outer membrane protein HopA OS=Helicobacter pylori NCTC 11637 = CCUG 17874 = ATCC 43504 OX=102618 GN=HP17_04826 PE=4 SV=1
109	34942	I0ZFN8|I0ZFN8_HELPX	141.12	16	4	4	Deamidation (NQ)	31883	Outer membrane protein OS=Helicobacter pylori NCTC 11637 = CCUG 17874 = ATCC 43504 OX=102618 GN=HP17_00045 PE=4 SV=1
79	34975	I0ZIL3|I0ZIL3_HELPX	133.87	21	3	3		18245	Outer membrane protein HopE (Fragment) OS=Helicobacter pylori NCTC 11637 = CCUG 17874 = ATCC 43504 OX=102618 GN=HP17_06472 PE=4 SV=1
80	35010	Q3ZBS7	129.89	14	6	6	Carbamidomethylation; Oxidation (M)	54100	TREMBL:Q3ZBS7 (Bos taurus) Vitronectin
110	1106	I0ZGY3|I0ZGY3_HELPX	128.17	13	4	4	Oxidation (M)	48333	Uncharacterized protein OS=Helicobacter pylori NCTC 11637 = CCUG 17874 = ATCC 43504 OX=102618 GN=HP17_07907 PE=4 SV=1
88	35120	I0ZD56|I0ZD56_HELPX	120.76	12	4	4		29102	Cysteine-rich protein X OS=Helicobacter pylori NCTC 11637 = CCUG 17874 = ATCC 43504 OX=102618 GN=HP17_03454 PE=4 SV=1
96	35007	P34955	117	12	4	4		46104	SWISS-PROT:P34955 (Bos taurus) Alpha-1-antiproteinase precursor
111	35054	ENSEMBL:ENSBTAP00000014147	116.74	35	3	2		11756	(Bos taurus) 12 kDa protein
92	34950	I0ZB75|I0ZB75_HELPX	116.06	10	3	3		31429	Uncharacterized protein OS=Helicobacter pylori NCTC 11637 = CCUG 17874 = ATCC 43504 OX=102618 GN=HP17_05845 PE=4 SV=1
101	34949	I0ZC43|I0ZC43_HELPX	112.34	13	3	3	Carbamidomethylation	28463	Uncharacterized protein OS=Helicobacter pylori NCTC 11637 = CCUG 17874 = ATCC 43504 OX=102618 GN=HP17_04581 PE=4 SV=1
103	35030	I0ZGD9|I0ZGD9_HELPX	111.89	18	3	3	Oxidation (M); Deamidation (NQ)	26021	Uncharacterized protein OS=Helicobacter pylori NCTC 11637 = CCUG 17874 = ATCC 43504 OX=102618 GN=HP17_00840 PE=4 SV=1
123	35364	I0ZC14|I0ZC14_HELPX	111.85	4	2	2	Oxidation (M)	58272	60 kDa chaperonin OS=Helicobacter pylori NCTC 11637 = CCUG 17874 = ATCC 43504 OX=102618 GN=groL PE=3 SV=1
98	57148	I0ZDF2|I0ZDF2_HELPX	110.49	52	4	4		7435	Flagellar hook protein FlgE (Fragment) OS=Helicobacter pylori NCTC 11637 = CCUG 17874 = ATCC 43504 OX=102618 GN=flgE PE=4 SV=1
114	64031	I0ZIG7|I0ZIG7_HELPX	108.54	17	3	3		25636	Thiol:disulfide interchange protein OS=Helicobacter pylori NCTC 11637 = CCUG 17874 = ATCC 43504 OX=102618 GN=HP17_00521 PE=4 SV=1
116	35001	I0ZFD7|I0ZFD7_HELPX	108.47	10	3	3	Oxidation (M)	38638	DNA-directed RNA polymerase subunit alpha OS=Helicobacter pylori NCTC 11637 = CCUG 17874 = ATCC 43504 OX=102618 GN=rpoA PE=3 SV=1
113	34933	I0ZIW9|I0ZIW9_HELPX	106	6	2	2		30321	Outer membrane protein OS=Helicobacter pylori NCTC 11637 = CCUG 17874 = ATCC 43504 OX=102618 GN=HP17_06247 PE=4 SV=1
95	34992	I0ZF56|I0ZF56_HELPX	104.45	21	4	4	Oxidation (M)	21824	50S ribosomal protein L2 (Fragment) OS=Helicobacter pylori NCTC 11637 = CCUG 17874 = ATCC 43504 OX=102618 GN=rplB PE=4 SV=1
145	35142	P12763	100.12	5	2	2		38419	SWISS-PROT:P12763 (Bos taurus) Alpha-2-HS-glycoprotein precursor
125	35004	I0ZDC6|I0ZDC6_HELPX	98.97	4	2	2		58623	Catalase OS=Helicobacter pylori NCTC 11637 = CCUG 17874 = ATCC 43504 OX=102618 GN=HP17_03339 PE=3 SV=1
117	35286	I0ZD66|I0ZD66_HELPX	98.33	13	2	2		19960	Peptidoglycan-associated lipoprotein OS=Helicobacter pylori NCTC 11637 = CCUG 17874 = ATCC 43504 OX=102618 GN=HP17_03504 PE=3 SV=1
139	34980	Q2UVX4	95.56	1	2	2		187366	SWISS-PROT:Q2UVX4 (Bos taurus) Complement C3 precursor
143	6390	I0ZB33|I0ZB33_HELPX	93.08	17	2	2		21859	Tumor necrosis factor alpha-inducing protein OS=Helicobacter pylori NCTC 11637 = CCUG 17874 = ATCC 43504 OX=102618 GN=HP17_05625 PE=4 SV=1
112	64030	I0ZBJ2|I0ZBJ2_HELPX	91.02	10	2	2		20385	Uncharacterized protein OS=Helicobacter pylori NCTC 11637 = CCUG 17874 = ATCC 43504 OX=102618 GN=HP17_05240 PE=4 SV=1
141	63370	I0ZDC1|I0ZDC1_HELPX	85.94	17	2	2		13554	Flagellar basal body protein (Fragment) OS=Helicobacter pylori NCTC 11637 = CCUG 17874 = ATCC 43504 OX=102618 GN=flgE PE=3 SV=1
128	64033	I0ZC47|I0ZC47_HELPX	85.84	10	2	2		17000	6 7-dimethyl-8-ribityllumazine synthase OS=Helicobacter pylori NCTC 11637 = CCUG 17874 = ATCC 43504 OX=102618 GN=ribH PE=3 SV=1
91	35097	O76013	81.28	4	2	1		52247	SWISS-PROT:O76013 Keratin type I cuticular HA6 (Hair keratin type I HA6)
126	35047	I0ZDC2|I0ZDC2_HELPX	80.03	4	2	2		27287	CDP-diacylglycerol pyrophosphatase OS=Helicobacter pylori NCTC 11637 = CCUG 17874 = ATCC 43504 OX=102618 GN=cdh PE=3 SV=1
105	35021	I0ZIR4|I0ZIR4_HELPX	79.86	9	2	2		25337	Succinyl-CoA-transferase subunit A OS=Helicobacter pylori NCTC 11637 = CCUG 17874 = ATCC 43504 OX=102618 GN=HP17_06362 PE=4 SV=1
129	64032	I0ZFP1|I0ZFP1_HELPX	79.58	10	3	3		32703	Uncharacterized protein OS=Helicobacter pylori NCTC 11637 = CCUG 17874 = ATCC 43504 OX=102618 GN=HP17_00060 PE=4 SV=1
138	34989	ENSEMBL:ENSBTAP00000006074	75.34	1	1	1		80675	(Bos taurus) 81 kDa protein
130	63364	I0ZEM5|I0ZEM5_HELPX	72.3	2	1	1		51689	Periplasmic serine endoprotease DegP-like OS=Helicobacter pylori NCTC 11637 = CCUG 17874 = ATCC 43504 OX=102618 GN=HP17_02407 PE=3 SV=1
140	34998	I0ZIA9|I0ZIA9_HELPX	72.2	7	2	2		30166	Enoyl-[acyl-carrier-protein] reductase [NADH] OS=Helicobacter pylori NCTC 11637 = CCUG 17874 = ATCC 43504 OX=102618 GN=HP17_06657 PE=3 SV=1
115	35005	I0ZEH8|I0ZEH8_HELPX	68.78	12	2	2		28656	7-alpha-hydroxysteroid dehydrogenase OS=Helicobacter pylori NCTC 11637 = CCUG 17874 = ATCC 43504 OX=102618 GN=HP17_02432 PE=4 SV=1
246	64041	I0ZGI4|I0ZGI4_HELPX	64.19	8	1	1	Oxidation (M)	20655	Uncharacterized protein OS=Helicobacter pylori NCTC 11637 = CCUG 17874 = ATCC 43504 OX=102618 GN=HP17_08169 PE=4 SV=1
146	35124	I0ZI18|I0ZI18_HELPX	59.42	3	1	1		29799	Urease accessory protein UreH OS=Helicobacter pylori NCTC 11637 = CCUG 17874 = ATCC 43504 OX=102618 GN=ureH PE=3 SV=1
225	63535	I0ZIH8|I0ZIH8_HELPX	56.64	10	1	1	Oxidation (M)	17513	Uncharacterized protein OS=Helicobacter pylori NCTC 11637 = CCUG 17874 = ATCC 43504 OX=102618 GN=HP17_06562 PE=4 SV=1
118	35237	#DECOY#ENSEMBL:ENSBTAP00000024146	56.28	1	1	1	Oxidation (M); Deamidation (NQ)	164342	(Bos taurus) similar to alpha-2-macroglobulin isoform 1
163	63365	I0ZDN4|I0ZDN4_HELPX	56.15	12	1	1		8962	Outer membrane protein (Omp27) (Fragment) OS=Helicobacter pylori NCTC 11637 = CCUG 17874 = ATCC 43504 OX=102618 GN=HP17_03102 PE=4 SV=1
211	63357	I0ZF04|I0ZF04_HELPX	53.14	3	1	1		40512	Outer membrane protein (Fragment) OS=Helicobacter pylori NCTC 11637 = CCUG 17874 = ATCC 43504 OX=102618 GN=HP17_01788 PE=4 SV=1
142	35837	I0ZDC8|I0ZDC8_HELPX	51.01	3	1	1		43440	Flagellar hook protein FlgE (Fragment) OS=Helicobacter pylori NCTC 11637 = CCUG 17874 = ATCC 43504 OX=102618 GN=flgE PE=4 SV=1
144	35086	I0ZCH0|I0ZCH0_HELPX	50.96	5	1	1		14963	Outer membrane protein (Fragment) OS=Helicobacter pylori NCTC 11637 = CCUG 17874 = ATCC 43504 OX=102618 GN=HP17_04226 PE=4 SV=1
179	64042	I0ZFP0|I0ZFP0_HELPX	48.76	7	1	1		16566	Uncharacterized protein OS=Helicobacter pylori NCTC 11637 = CCUG 17874 = ATCC 43504 OX=102618 GN=HP17_00055 PE=4 SV=1
168	35118	#DECOY#P02538	47.07	2	1	1		60045	SWISS-PROT:P02538 Tax_Id=9606 Gene_Symbol=KRT6A Keratin type II cytoskeletal 6A
182	63389	P17697	45.46	3	1	1		51114	SWISS-PROT:P17697 (Bos taurus) Clusterin precursor
183	63352	P00735	37.26	1	1	1		70506	SWISS-PROT:P00735 (Bos taurus) Prothrombin precursor (Fragment)

## Sheet: Replicate_2
Protein Group	Protein ID	Accession	-10lgP	Coverage (%)	#Peptides	#Unique	PTM	Avg. Mass	Description
1	34917	I0ZGT1|I0ZGT1_HELPX	475.15	83	78	78	Carbamidomethylation; Oxidation (M); Deamidation (NQ)	26568	Urease subunit alpha OS=Helicobacter pylori NCTC 11637 = CCUG 17874 = ATCC 43504 OX=102618 GN=ureA PE=3 SV=1
4	34913	P35527	460.95	65	34	33	Carbamidomethylation; Oxidation (M); Deamidation (NQ)	62129	SWISS-PROT:P35527 Tax_Id=9606 Gene_Symbol=KRT9 Keratin type I cytoskeletal 9
2	34916	P04264	441.44	58	41	23	Carbamidomethylation; Oxidation (M); Deamidation (NQ)	66018	SWISS-PROT:P04264 Tax_Id=9606 Gene_Symbol=KRT1 Keratin type II cytoskeletal 1
6	34915	P13645	409.09	62	40	21	Carbamidomethylation; Oxidation (M); Deamidation (NQ)	59511	SWISS-PROT:P13645 Tax_Id=9606 Gene_Symbol=KRT10 Keratin type I cytoskeletal 10
10	34914	P35908	370.16	50	30	19	Carbamidomethylation; Oxidation (M); Deamidation (NQ)	65865	SWISS-PROT:P35908 Tax_Id=9606 Gene_Symbol=KRT2 Keratin type II cytoskeletal 2 epidermal
7	34925	I0ZG17|I0ZG17_HELPX	368.08	62	21	21	Oxidation (M); Deamidation (NQ)	29100	Neuraminyllactose-binding hemagglutinin OS=Helicobacter pylori NCTC 11637 = CCUG 17874 = ATCC 43504 OX=102618 GN=HP17_08561 PE=4 SV=1
3	34927	Q3SX09	349.16	62	20	13	Carbamidomethylation; Deamidation (NQ)	22060	TREMBL:Q3SX09 (Bos taurus) similar to HBG protein
5	34923	I0ZBW7|I0ZBW7_HELPX	345.93	65	22	21	Carbamidomethylation; Oxidation (M); Deamidation (NQ)	29473	Disulfide isomerase OS=Helicobacter pylori NCTC 11637 = CCUG 17874 = ATCC 43504 OX=102618 GN=HP17_04836 PE=4 SV=1
9	34947	P00761	309.71	45	20	20	Carbamidomethylation; Oxidation (M); Deamidation (NQ)	24409	SWISS-PROT:P00761|TRYP_PIG Trypsin - Sus scrofa (Pig).
25	34929	I0ZC87|I0ZC87_HELPX	297.14	49	13	13	Oxidation (M); Deamidation (NQ)	30149	Lipoprotein OS=Helicobacter pylori NCTC 11637 = CCUG 17874 = ATCC 43504 OX=102618 GN=HP17_04436 PE=3 SV=1
8	34936	P02070	288.38	83	17	10	Carbamidomethylation; Oxidation (M); Deamidation (NQ)	15954	SWISS-PROT:P02070 (Bos taurus) Hemoglobin subunit beta
17	34918	P02533	287.38	43	20	3	Carbamidomethylation; Oxidation (M); Deamidation (NQ)	51622	SWISS-PROT:P02533 Tax_Id=9606 Gene_Symbol=KRT14 Keratin type I cytoskeletal 14
12	34955	P01966	279.92	55	11	11	Oxidation (M); Deamidation (NQ)	15184	SWISS-PROT:P01966 (Bos taurus) Hemoglobin subunit alpha
11	34922	P13647	272.52	31	23	5	Carbamidomethylation; Oxidation (M); Deamidation (NQ)	62378	SWISS-PROT:P13647 Tax_Id=9606 Gene_Symbol=KRT5 Keratin type II cytoskeletal 5
13	34942	I0ZFN8|I0ZFN8_HELPX	271.59	44	13	13	Oxidation (M); Deamidation (NQ)	31883	Outer membrane protein OS=Helicobacter pylori NCTC 11637 = CCUG 17874 = ATCC 43504 OX=102618 GN=HP17_00045 PE=4 SV=1
14	34919	P48668	271.5	28	20	4	Carbamidomethylation; Deamidation (NQ)	60025	SWISS-PROT:P48668 Tax_Id=9606 Gene_Symbol=KRT6C Keratin type II cytoskeletal 6C
14	34920	P02538	271.5	28	20	4	Carbamidomethylation; Deamidation (NQ)	60045	SWISS-PROT:P02538 Tax_Id=9606 Gene_Symbol=KRT6A Keratin type II cytoskeletal 6A
14	34921	P04259	271.5	28	20	4	Carbamidomethylation; Deamidation (NQ)	59999	SWISS-PROT:P04259 Tax_Id=9606 Gene_Symbol=KRT6B Keratin type II cytoskeletal 6B
20	34933	I0ZIW9|I0ZIW9_HELPX	261.52	47	13	12	Oxidation (M); Deamidation (NQ)	30321	Outer membrane protein OS=Helicobacter pylori NCTC 11637 = CCUG 17874 = ATCC 43504 OX=102618 GN=HP17_06247 PE=4 SV=1
21	34940	I0ZDN6|I0ZDN6_HELPX	256.7	44	9	9	Oxidation (M)	28328	Alpha-carbonic anhydrase OS=Helicobacter pylori NCTC 11637 = CCUG 17874 = ATCC 43504 OX=102618 GN=HP17_03042 PE=4 SV=1
35	34934	I0ZB40|I0ZB40_HELPX	256.52	47	11	11	Carbamidomethylation; Oxidation (M)	30415	2-oxoglutarate-acceptor oxidoreductase subunit OorB OS=Helicobacter pylori NCTC 11637 = CCUG 17874 = ATCC 43504 OX=102618 GN=oorB PE=4 SV=1
54	34961	Q86YZ3	249.63	4	6	6	Deamidation (NQ)	282389	SWISS-PROT:Q86YZ3 Tax_Id=9606 Gene_Symbol=HRNR Hornerin
32	34956	I0ZHH0|I0ZHH0_HELPX	245.21	32	7	7	Oxidation (M); Deamidation (NQ)	28473	Putative neuraminyllactose-binding hemagglutinin-like protein OS=Helicobacter pylori NCTC 11637 = CCUG 17874 = ATCC 43504 OX=102618 GN=HP17_07264 PE=4 SV=1
43	34944	P60712	238.4	30	9	9	Oxidation (M)	41737	SWISS-PROT:P60712 (Bos taurus) Actin cytoplasmic 1
49	34973	Q05B55	237.8	30	9	9	Carbamidomethylation	26591	TREMBL:Q05B55 (Bos taurus) Similar to Ig kappa chain C region
37	34932	I0ZC37|I0ZC37_HELPX	229.85	37	9	9	Carbamidomethylation; Oxidation (M)	29604	Pyridoxine 5'-phosphate synthase OS=Helicobacter pylori NCTC 11637 = CCUG 17874 = ATCC 43504 OX=102618 GN=pdxJ PE=3 SV=1
22	34924	P08779	229.18	28	15	3	Carbamidomethylation; Oxidation (M); Deamidation (NQ)	51268	SWISS-PROT:P08779 Tax_Id=9606 Gene_Symbol=KRT16 Keratin type I cytoskeletal 16
59	34954	I0ZC41|I0ZC41_HELPX	223.8	45	7	7	Oxidation (M); Deamidation (NQ)	28061	Flagellar basal-body rod protein FlgG OS=Helicobacter pylori NCTC 11637 = CCUG 17874 = ATCC 43504 OX=102618 GN=flgG PE=3 SV=1
24	34951	I0ZIJ1|I0ZIJ1_HELPX	223.22	85	9	9	Carbamidomethylation; Deamidation (NQ)	11267	Putative outer membrane protein (Fragment) OS=Helicobacter pylori NCTC 11637 = CCUG 17874 = ATCC 43504 OX=102618 GN=HP17_06477 PE=4 SV=1
45	34943	I0ZGI5|I0ZGI5_HELPX	219.63	34	9	9		31212	Glutamine ABC transporter periplasmic glutamine-binding protein OS=Helicobacter pylori NCTC 11637 = CCUG 17874 = ATCC 43504 OX=102618 GN=HP17_08174 PE=4 SV=1
42	34958	Q3Y5Z3	217.07	36	7	7	Oxidation (M); Deamidation (NQ)	26133	SWISS-PROT:Q3Y5Z3 (Bos taurus) Adiponectin precursor
31	34975	I0ZIL3|I0ZIL3_HELPX	211.18	39	8	8	Carbamidomethylation; Deamidation (NQ)	18245	Outer membrane protein HopE (Fragment) OS=Helicobacter pylori NCTC 11637 = CCUG 17874 = ATCC 43504 OX=102618 GN=HP17_06472 PE=4 SV=1
73	1106	I0ZGY3|I0ZGY3_HELPX	208.41	18	6	6	Oxidation (M)	48333	Uncharacterized protein OS=Helicobacter pylori NCTC 11637 = CCUG 17874 = ATCC 43504 OX=102618 GN=HP17_07907 PE=4 SV=1
67	35008	Q1RMN8	201.54	20	4	4	Carbamidomethylation	24536	TREMBL:Q1RMN8 (Bos taurus) Similar to Immunoglobulin lambda-like polypeptide 1
68	34997	I0ZHK9|I0ZHK9_HELPX	200.72	51	5	5	Oxidation (M); Deamidation (NQ)	13543	Urease subunit beta (Fragment) OS=Helicobacter pylori NCTC 11637 = CCUG 17874 = ATCC 43504 OX=102618 GN=ureB PE=3 SV=1
66	34941	P15497	200.03	41	10	10		30276	SWISS-PROT:P15497 (Bos taurus) Apolipoprotein A-I precursor
55	34948	I0ZEZ6|I0ZEZ6_HELPX	198.96	35	7	7	Oxidation (M)	28426	Putative heme iron utilization protein OS=Helicobacter pylori NCTC 11637 = CCUG 17874 = ATCC 43504 OX=102618 GN=HP17_01793 PE=4 SV=1
53	34935	I0ZC48|I0ZC48_HELPX	187.69	42	9	9	Carbamidomethylation; Oxidation (M); Deamidation (NQ)	30264	2-dehydro-3-deoxyphosphooctonate aldolase OS=Helicobacter pylori NCTC 11637 = CCUG 17874 = ATCC 43504 OX=102618 GN=kdsA PE=3 SV=1
89	34991	I0ZGT0|I0ZGT0_HELPX	184.8	22	4	4	Oxidation (M)	29577	Urease (Fragment) OS=Helicobacter pylori NCTC 11637 = CCUG 17874 = ATCC 43504 OX=102618 GN=ureB PE=4 SV=1
52	34930	ENSEMBL:ENSBTAP00000024146	183.1	9	10	10	Oxidation (M)	164342	(Bos taurus) similar to alpha-2-macroglobulin isoform 1
72	34968	I0ZEU9|I0ZEU9_HELPX	182.58	19	5	5	Oxidation (M)	29983	Flagellar basal body protein OS=Helicobacter pylori NCTC 11637 = CCUG 17874 = ATCC 43504 OX=102618 GN=HP17_02025 PE=3 SV=1
80	34953	P02769	181.84	12	7	4	Carbamidomethylation	69294	SWISS-PROT:P02769 (Bos taurus) Bovine serum albumin precursor
57	17543	I0ZCQ9|I0ZCQ9_HELPX	179.82	31	6	6	Oxidation (M); Deamidation (NQ)	28163	Outer membrane protein HorJ OS=Helicobacter pylori NCTC 11637 = CCUG 17874 = ATCC 43504 OX=102618 GN=HP17_03799 PE=4 SV=1
65	34970	I0ZBG0|I0ZBG0_HELPX	176.28	17	6	6		34417	Outer membrane protein OS=Helicobacter pylori NCTC 11637 = CCUG 17874 = ATCC 43504 OX=102618 GN=HP17_05385 PE=4 SV=1
58	34950	I0ZB75|I0ZB75_HELPX	173.71	18	5	5		31429	Uncharacterized protein OS=Helicobacter pylori NCTC 11637 = CCUG 17874 = ATCC 43504 OX=102618 GN=HP17_05845 PE=4 SV=1
61	35003	I0ZI22|I0ZI22_HELPX	171.82	32	6	6	Oxidation (M)	15823	Urease OS=Helicobacter pylori NCTC 11637 = CCUG 17874 = ATCC 43504 OX=102618 GN=ureB PE=3 SV=1
69	34949	I0ZC43|I0ZC43_HELPX	168	30	7	7	Carbamidomethylation; Oxidation (M)	28463	Uncharacterized protein OS=Helicobacter pylori NCTC 11637 = CCUG 17874 = ATCC 43504 OX=102618 GN=HP17_04581 PE=4 SV=1
75	34964	P02768-1	167.39	9	6	3	Carbamidomethylation	69367	SWISS-PROT:P02768-1 Tax_Id=9606 Gene_Symbol=ALB Isoform 1 of Serum albumin precursor
70	34963	Q28107	163.37	2	5	5	Carbamidomethylation	248981	SWISS-PROT:Q28107 (Bos taurus) Coagulation factor V precursor
84	34999	I0ZEC5|I0ZEC5_HELPX	161.42	10	3	3		33833	Uncharacterized protein OS=Helicobacter pylori NCTC 11637 = CCUG 17874 = ATCC 43504 OX=102618 GN=HP17_00225 PE=4 SV=1
50	34957	P19012	159.96	13	7	1	Carbamidomethylation	49168	SWISS-PROT:P19012 Tax_Id=9606 Gene_Symbol=KRT15 Keratin type I cytoskeletal 15
88	34982	I0ZE88|I0ZE88_HELPX	154.15	16	4	4		36069	Basal-body rod modification protein FlgD OS=Helicobacter pylori NCTC 11637 = CCUG 17874 = ATCC 43504 OX=102618 GN=flgD PE=3 SV=1
63	34993	I0ZJ97|I0ZJ97_HELPX	152.53	18	4	4	Carbamidomethylation	31626	Putative beta-lactamase HcpC OS=Helicobacter pylori NCTC 11637 = CCUG 17874 = ATCC 43504 OX=102618 GN=HP17_00405 PE=4 SV=1
90	34989	ENSEMBL:ENSBTAP00000006074	142.31	7	4	4	Oxidation (M)	80675	(Bos taurus) 81 kDa protein
85	34980	Q2UVX4	135.45	3	5	5		187366	SWISS-PROT:Q2UVX4 (Bos taurus) Complement C3 precursor
112	35004	I0ZDC6|I0ZDC6_HELPX	133.75	7	3	3		58623	Catalase OS=Helicobacter pylori NCTC 11637 = CCUG 17874 = ATCC 43504 OX=102618 GN=HP17_03339 PE=3 SV=1
105	35013	I0ZGT6|I0ZGT6_HELPX	124.72	12	3	3		28396	Outer membrane protein OS=Helicobacter pylori NCTC 11637 = CCUG 17874 = ATCC 43504 OX=102618 GN=HP17_00746 PE=4 SV=1
104	35014	I0ZFF8|I0ZFF8_HELPX	120.43	14	2	2		26466	30S ribosomal protein S3 OS=Helicobacter pylori NCTC 11637 = CCUG 17874 = ATCC 43504 OX=102618 GN=rpsC PE=3 SV=1
87	35005	I0ZEH8|I0ZEH8_HELPX	117.08	21	4	4		28656	7-alpha-hydroxysteroid dehydrogenase OS=Helicobacter pylori NCTC 11637 = CCUG 17874 = ATCC 43504 OX=102618 GN=HP17_02432 PE=4 SV=1
77	34995	Q7RTT2	116.61	5	3	1	Carbamidomethylation	56965	TREMBL:Q7RTT2 Tax_Id=9606 Gene_Symbol=KRT78 Keratin-78
77	34996	Q8N1N4-2	116.61	5	3	1	Carbamidomethylation	56965	SWISS-PROT:Q8N1N4-2 Tax_Id=9606 Gene_Symbol=KRT78 Isoform 2 of Keratin type II cytoskeletal 78
103	34992	I0ZF56|I0ZF56_HELPX	116.52	21	4	4	Oxidation (M)	21824	50S ribosomal protein L2 (Fragment) OS=Helicobacter pylori NCTC 11637 = CCUG 17874 = ATCC 43504 OX=102618 GN=rplB PE=4 SV=1
91	34998	I0ZIA9|I0ZIA9_HELPX	110.28	17	4	4		30166	Enoyl-[acyl-carrier-protein] reductase [NADH] OS=Helicobacter pylori NCTC 11637 = CCUG 17874 = ATCC 43504 OX=102618 GN=HP17_06657 PE=3 SV=1
118	35007	P34955	106.61	8	3	3		46104	SWISS-PROT:P34955 (Bos taurus) Alpha-1-antiproteinase precursor
101	35047	I0ZDC2|I0ZDC2_HELPX	100.88	4	2	2		27287	CDP-diacylglycerol pyrophosphatase OS=Helicobacter pylori NCTC 11637 = CCUG 17874 = ATCC 43504 OX=102618 GN=cdh PE=3 SV=1
94	35054	ENSEMBL:ENSBTAP00000014147	100.68	21	2	2		11756	(Bos taurus) 12 kDa protein
93	35001	I0ZFD7|I0ZFD7_HELPX	98.14	12	4	4	Oxidation (M)	38638	DNA-directed RNA polymerase subunit alpha OS=Helicobacter pylori NCTC 11637 = CCUG 17874 = ATCC 43504 OX=102618 GN=rpoA PE=3 SV=1
107	35016	I0ZIB0|I0ZIB0_HELPX	97.13	10	3	3	Carbamidomethylation; Deamidation (NQ)	36604	UDP-3-O-acylglucosamine N-acyltransferase OS=Helicobacter pylori NCTC 11637 = CCUG 17874 = ATCC 43504 OX=102618 GN=lpxD PE=3 SV=1
86	35006	I0ZF02|I0ZF02_HELPX	94.97	9	2	2		23122	Fe-S oxidoreductase (Fragment) OS=Helicobacter pylori NCTC 11637 = CCUG 17874 = ATCC 43504 OX=102618 GN=HP17_00110 PE=4 SV=1
127	35049	I0ZI20|I0ZI20_HELPX	89.7	7	2	2		28790	Urease accessory protein UreF OS=Helicobacter pylori NCTC 11637 = CCUG 17874 = ATCC 43504 OX=102618 GN=ureF PE=3 SV=1
102	17515	I0ZCZ0|I0ZCZ0_HELPX	86.75	7	2	2		33884	Uncharacterized protein OS=Helicobacter pylori NCTC 11637 = CCUG 17874 = ATCC 43504 OX=102618 GN=HP17_03709 PE=4 SV=1
166	35074	I0ZC86|I0ZC86_HELPX	83.03	6	1	1		22223	Alkyl hydroperoxide reductase OS=Helicobacter pylori NCTC 11637 = CCUG 17874 = ATCC 43504 OX=102618 GN=HP17_04431 PE=4 SV=1
119	35010	Q3ZBS7	82.66	8	3	3	Oxidation (M)	54100	TREMBL:Q3ZBS7 (Bos taurus) Vitronectin
106	35015	I0ZDQ6|I0ZDQ6_HELPX	82.17	14	3	3	Oxidation (M)	20895	Uncharacterized protein OS=Helicobacter pylori NCTC 11637 = CCUG 17874 = ATCC 43504 OX=102618 GN=HP17_02992 PE=4 SV=1
141	35061	Q28194	77.1	1	2	2	Oxidation (M)	129392	TREMBL:Q28194 (Bos taurus) Thrombospondin-1
126	35038	I0ZDK7|I0ZDK7_HELPX	73.79	5	2	2		34181	Uncharacterized protein OS=Helicobacter pylori NCTC 11637 = CCUG 17874 = ATCC 43504 OX=102618 GN=HP17_03134 PE=4 SV=1
129	23263	I0ZHB6|I0ZHB6_HELPX	69.69	8	2	2		31661	Neuraminyllactose-binding hemagglutinin OS=Helicobacter pylori NCTC 11637 = CCUG 17874 = ATCC 43504 OX=102618 GN=HP17_07457 PE=4 SV=1
113	35021	I0ZIR4|I0ZIR4_HELPX	65.69	9	2	2		25337	Succinyl-CoA-transferase subunit A OS=Helicobacter pylori NCTC 11637 = CCUG 17874 = ATCC 43504 OX=102618 GN=HP17_06362 PE=4 SV=1
120	29231	I0ZFC7|I0ZFC7_HELPX	64.9	9	2	2	Oxidation (M)	26294	Uncharacterized protein OS=Helicobacter pylori NCTC 11637 = CCUG 17874 = ATCC 43504 OX=102618 GN=HP17_01468 PE=4 SV=1
147	35109	P02662	63.84	6	1	1		22975	SWISS-PROT:P02662 Alpha-S1-casein - Bos taurus (Bovine).
183	35150	I0ZE94|I0ZE94_HELPX	61.85	1	2	1		257539	Vacuolating cytotoxin VacA-like protein OS=Helicobacter pylori NCTC 11637 = CCUG 17874 = ATCC 43504 OX=102618 GN=HP17_02479 PE=4 SV=1
130	35102	I0ZH93|I0ZH93_HELPX	61.74	6	2	2		32573	Uncharacterized protein OS=Helicobacter pylori NCTC 11637 = CCUG 17874 = ATCC 43504 OX=102618 GN=HP17_07612 PE=4 SV=1
128	35030	I0ZGD9|I0ZGD9_HELPX	61.54	7	2	2		26021	Uncharacterized protein OS=Helicobacter pylori NCTC 11637 = CCUG 17874 = ATCC 43504 OX=102618 GN=HP17_00840 PE=4 SV=1
243	35151	I0ZJ62|I0ZJ62_HELPX	60.8	3	1	1		30447	Polyamine aminopropyltransferase OS=Helicobacter pylori NCTC 11637 = CCUG 17874 = ATCC 43504 OX=102618 GN=speE PE=3 SV=1
96	35033	#DECOY#P35908	55.72	1	1	1	Deamidation (NQ)	65865	SWISS-PROT:P35908 Tax_Id=9606 Gene_Symbol=KRT2 Keratin type II cytoskeletal 2 epidermal
146	35025	I0ZIJ4|I0ZIJ4_HELPX	53.72	6	2	2		32922	Uncharacterized protein OS=Helicobacter pylori NCTC 11637 = CCUG 17874 = ATCC 43504 OX=102618 GN=HP17_06492 PE=4 SV=1
175	35125	P00978	51.17	2	1	1		39235	SWISS-PROT:P00978 (Bos taurus) AMBP protein precursor
131	35105	I0ZIZ3|I0ZIZ3_HELPX	50.88	6	1	1		19302	Ferritin OS=Helicobacter pylori NCTC 11637 = CCUG 17874 = ATCC 43504 OX=102618 GN=HP17_06157 PE=3 SV=1
160	35056	P20930	48.22	0	2	2	Deamidation (NQ)	435180	SWISS-PROT:P20930 Tax_Id=9606 Gene_Symbol=FLG Filaggrin
182	35147	I0ZC85|I0ZC85_HELPX	47.87	4	1	1		37201	Iron(III) ABC transporter periplasmic iron-binding protein OS=Helicobacter pylori NCTC 11637 = CCUG 17874 = ATCC 43504 OX=102618 GN=HP17_04426 PE=4 SV=1
136	35036	#DECOY#Q8VED5	47.82	2	1	1	Oxidation (M)	57552	TREMBL:Q8VED5 Tax_Id=10090 Gene_Symbol=Krt79 Keratin 79
145	35144	#DECOY#P01030	47.74	0	1	1		192796	SWISS-PROT:P01030 (Bos taurus) similar to Complement C4-A precursor
132	35120	I0ZD56|I0ZD56_HELPX	47.55	3	1	1		29102	Cysteine-rich protein X OS=Helicobacter pylori NCTC 11637 = CCUG 17874 = ATCC 43504 OX=102618 GN=HP17_03454 PE=4 SV=1
242	35148	I0ZFG1|I0ZFG1_HELPX	46.21	27	1	1	Oxidation (M)	6963	50S ribosomal protein L2 (Fragment) OS=Helicobacter pylori NCTC 11637 = CCUG 17874 = ATCC 43504 OX=102618 GN=rplB PE=4 SV=1
92	35127	P07477	44.61	8	1	1	Deamidation (NQ)	26558	SWISS-PROT:P07477 Tax_Id=9606 Gene_Symbol=PRSS1 Trypsin-1 precursor
217	35082	I0ZCP4|I0ZCP4_HELPX	40.24	1	1	1		97608	Iron-regulated outer membrane protein OS=Helicobacter pylori NCTC 11637 = CCUG 17874 = ATCC 43504 OX=102618 GN=HP17_04039 PE=3 SV=1
170	35124	I0ZI18|I0ZI18_HELPX	38.91	3	1	1		29799	Urease accessory protein UreH OS=Helicobacter pylori NCTC 11637 = CCUG 17874 = ATCC 43504 OX=102618 GN=ureH PE=3 SV=1
216	35069	I0ZDH4|I0ZDH4_HELPX	38.82	3	1	1		31421	Uncharacterized protein OS=Helicobacter pylori NCTC 11637 = CCUG 17874 = ATCC 43504 OX=102618 GN=HP17_03209 PE=4 SV=1
176	35142	P12763	29.42	2	1	1		38419	SWISS-PROT:P12763 (Bos taurus) Alpha-2-HS-glycoprotein precursor

## Sheet: Replicate_3
Protein Group	Protein ID	Accession	-10lgP	Coverage (%)	#Peptides	#Unique	PTM	Avg. Mass	Description
1	34917	I0ZGT1|I0ZGT1_HELPX	496.06	83	62	62	Carbamidomethylation; Oxidation (M); Deamidation (NQ)	26568	Urease subunit alpha OS=Helicobacter pylori NCTC 11637 = CCUG 17874 = ATCC 43504 OX=102618 GN=ureA PE=3 SV=1
8	34913	P35527	408.74	58	31	30	Oxidation (M); Deamidation (NQ)	62129	SWISS-PROT:P35527 Tax_Id=9606 Gene_Symbol=KRT9 Keratin type I cytoskeletal 9
5	34916	P04264	404.73	50	34	20	Carbamidomethylation; Oxidation (M); Deamidation (NQ)	66018	SWISS-PROT:P04264 Tax_Id=9606 Gene_Symbol=KRT1 Keratin type II cytoskeletal 1
4	34915	P13645	395.28	43	30	22	Carbamidomethylation; Oxidation (M); Deamidation (NQ)	59511	SWISS-PROT:P13645 Tax_Id=9606 Gene_Symbol=KRT10 Keratin type I cytoskeletal 10
10	34914	P35908	395.12	53	29	18	Carbamidomethylation; Oxidation (M); Deamidation (NQ)	65865	SWISS-PROT:P35908 Tax_Id=9606 Gene_Symbol=KRT2 Keratin type II cytoskeletal 2 epidermal
2	34927	Q3SX09	362.54	62	18	12	Carbamidomethylation; Deamidation (NQ)	22060	TREMBL:Q3SX09 (Bos taurus) similar to HBG protein
3	34923	I0ZBW7|I0ZBW7_HELPX	341.81	62	20	19	Carbamidomethylation; Oxidation (M); Deamidation (NQ)	29473	Disulfide isomerase OS=Helicobacter pylori NCTC 11637 = CCUG 17874 = ATCC 43504 OX=102618 GN=HP17_04836 PE=4 SV=1
6	34925	I0ZG17|I0ZG17_HELPX	327.59	55	15	15	Oxidation (M); Deamidation (NQ)	29100	Neuraminyllactose-binding hemagglutinin OS=Helicobacter pylori NCTC 11637 = CCUG 17874 = ATCC 43504 OX=102618 GN=HP17_08561 PE=4 SV=1
12	34930	ENSEMBL:ENSBTAP00000024146	318.51	23	27	27	Carbamidomethylation; Oxidation (M)	164342	(Bos taurus) similar to alpha-2-macroglobulin isoform 1
9	34936	P02070	302.82	82	15	9	Carbamidomethylation; Oxidation (M); Deamidation (NQ)	15954	SWISS-PROT:P02070 (Bos taurus) Hemoglobin subunit beta
21	34929	I0ZC87|I0ZC87_HELPX	299.01	49	12	12	Oxidation (M); Deamidation (NQ)	30149	Lipoprotein OS=Helicobacter pylori NCTC 11637 = CCUG 17874 = ATCC 43504 OX=102618 GN=HP17_04436 PE=3 SV=1
7	34947	P00761	293.65	47	15	15	Carbamidomethylation; Oxidation (M); Deamidation (NQ)	24409	SWISS-PROT:P00761|TRYP_PIG Trypsin - Sus scrofa (Pig).
22	34944	P60712	287.27	47	14	14	Oxidation (M)	41737	SWISS-PROT:P60712 (Bos taurus) Actin cytoplasmic 1
11	34955	P01966	284.21	55	9	9	Oxidation (M); Deamidation (NQ)	15184	SWISS-PROT:P01966 (Bos taurus) Hemoglobin subunit alpha
17	34934	I0ZB40|I0ZB40_HELPX	281.5	51	12	12	Carbamidomethylation; Oxidation (M)	30415	2-oxoglutarate-acceptor oxidoreductase subunit OorB OS=Helicobacter pylori NCTC 11637 = CCUG 17874 = ATCC 43504 OX=102618 GN=oorB PE=4 SV=1
23	34953	P02769	279.24	25	17	13	Carbamidomethylation	69294	SWISS-PROT:P02769 (Bos taurus) Bovine serum albumin precursor
20	34943	I0ZGI5|I0ZGI5_HELPX	275.02	51	14	14	Deamidation (NQ)	31212	Glutamine ABC transporter periplasmic glutamine-binding protein OS=Helicobacter pylori NCTC 11637 = CCUG 17874 = ATCC 43504 OX=102618 GN=HP17_08174 PE=4 SV=1
18	35015	I0ZDQ6|I0ZDQ6_HELPX	274.92	61	9	9	Oxidation (M); Deamidation (NQ)	20895	Uncharacterized protein OS=Helicobacter pylori NCTC 11637 = CCUG 17874 = ATCC 43504 OX=102618 GN=HP17_02992 PE=4 SV=1
13	34918	P02533	259.23	29	14	3	Carbamidomethylation; Oxidation (M); Deamidation (NQ)	51622	SWISS-PROT:P02533 Tax_Id=9606 Gene_Symbol=KRT14 Keratin type I cytoskeletal 14
24	34956	I0ZHH0|I0ZHH0_HELPX	254.22	32	7	7	Oxidation (M); Deamidation (NQ)	28473	Putative neuraminyllactose-binding hemagglutinin-like protein OS=Helicobacter pylori NCTC 11637 = CCUG 17874 = ATCC 43504 OX=102618 GN=HP17_07264 PE=4 SV=1
48	17515	I0ZCZ0|I0ZCZ0_HELPX	247.99	31	9	9	Carbamidomethylation; Deamidation (NQ)	33884	Uncharacterized protein OS=Helicobacter pylori NCTC 11637 = CCUG 17874 = ATCC 43504 OX=102618 GN=HP17_03709 PE=4 SV=1
40	34973	Q05B55	244.4	30	7	7	Carbamidomethylation; Deamidation (NQ)	26591	TREMBL:Q05B55 (Bos taurus) Similar to Ig kappa chain C region
29	34968	I0ZEU9|I0ZEU9_HELPX	244.04	32	10	10	Oxidation (M)	29983	Flagellar basal body protein OS=Helicobacter pylori NCTC 11637 = CCUG 17874 = ATCC 43504 OX=102618 GN=HP17_02025 PE=3 SV=1
26	34941	P15497	241.84	52	12	12		30276	SWISS-PROT:P15497 (Bos taurus) Apolipoprotein A-I precursor
16	34922	P13647	240.71	19	14	2	Carbamidomethylation; Deamidation (NQ)	62378	SWISS-PROT:P13647 Tax_Id=9606 Gene_Symbol=KRT5 Keratin type II cytoskeletal 5
19	34919	P48668	235.46	19	13	2	Carbamidomethylation; Deamidation (NQ)	60025	SWISS-PROT:P48668 Tax_Id=9606 Gene_Symbol=KRT6C Keratin type II cytoskeletal 6C
28	63367	I0ZCZ2|I0ZCZ2_HELPX	234.72	45	8	8	Oxidation (M); Deamidation (NQ)	19122	LPP20 lipoprotein OS=Helicobacter pylori NCTC 11637 = CCUG 17874 = ATCC 43504 OX=102618 GN=HP17_03719 PE=4 SV=1
27	34940	I0ZDN6|I0ZDN6_HELPX	234.51	39	8	8	Oxidation (M)	28328	Alpha-carbonic anhydrase OS=Helicobacter pylori NCTC 11637 = CCUG 17874 = ATCC 43504 OX=102618 GN=HP17_03042 PE=4 SV=1
25	34928	Q922U2	232.65	15	12	1	Carbamidomethylation; Deamidation (NQ)	61767	SWISS-PROT:Q922U2 Tax_Id=10090 Gene_Symbol=Krt5 Keratin type II cytoskeletal 5
42	34954	I0ZC41|I0ZC41_HELPX	227.71	41	7	7	Oxidation (M); Deamidation (NQ)	28061	Flagellar basal-body rod protein FlgG OS=Helicobacter pylori NCTC 11637 = CCUG 17874 = ATCC 43504 OX=102618 GN=flgG PE=3 SV=1
37	34952	Q3TTY5	227.55	9	9	1	Carbamidomethylation; Oxidation (M)	70923	SWISS-PROT:Q3TTY5 Tax_Id=10090 Gene_Symbol=Krt2 Keratin type II cytoskeletal 2 epidermal
31	34932	I0ZC37|I0ZC37_HELPX	225.55	37	9	9	Carbamidomethylation; Oxidation (M)	29604	Pyridoxine 5'-phosphate synthase OS=Helicobacter pylori NCTC 11637 = CCUG 17874 = ATCC 43504 OX=102618 GN=pdxJ PE=3 SV=1
58	34961	Q86YZ3	224.37	3	4	4	Deamidation (NQ)	282389	SWISS-PROT:Q86YZ3 Tax_Id=9606 Gene_Symbol=HRNR Hornerin
67	64029	I0ZCZ3|I0ZCZ3_HELPX	224.28	37	6	6	Oxidation (M)	23259	Collagen-binding surface adhesin SpaP OS=Helicobacter pylori NCTC 11637 = CCUG 17874 = ATCC 43504 OX=102618 GN=HP17_03724 PE=4 SV=1
14	23263	I0ZHB6|I0ZHB6_HELPX	222.81	25	8	8	Oxidation (M); Deamidation (NQ)	31661	Neuraminyllactose-binding hemagglutinin OS=Helicobacter pylori NCTC 11637 = CCUG 17874 = ATCC 43504 OX=102618 GN=HP17_07457 PE=4 SV=1
92	34991	I0ZGT0|I0ZGT0_HELPX	221.69	25	4	4	Oxidation (M)	29577	Urease (Fragment) OS=Helicobacter pylori NCTC 11637 = CCUG 17874 = ATCC 43504 OX=102618 GN=ureB PE=4 SV=1
41	35003	I0ZI22|I0ZI22_HELPX	219.58	50	7	7	Oxidation (M)	15823	Urease OS=Helicobacter pylori NCTC 11637 = CCUG 17874 = ATCC 43504 OX=102618 GN=ureB PE=3 SV=1
49	64166	I0ZGE9|I0ZGE9_HELPX	219.38	29	9	9	Oxidation (M)	34029	Peptidylprolyl isomerase OS=Helicobacter pylori NCTC 11637 = CCUG 17874 = ATCC 43504 OX=102618 GN=HP17_08334 PE=4 SV=1
68	35105	I0ZIZ3|I0ZIZ3_HELPX	219.29	38	5	5		19302	Ferritin OS=Helicobacter pylori NCTC 11637 = CCUG 17874 = ATCC 43504 OX=102618 GN=HP17_06157 PE=3 SV=1
39	34938	Q9QWL7	216.96	14	7	1	Carbamidomethylation	48162	SWISS-PROT:Q9QWL7 Tax_Id=10090 Gene_Symbol=Krt17 Keratin type I cytoskeletal 17
60	35004	I0ZDC6|I0ZDC6_HELPX	215.68	15	7	7		58623	Catalase OS=Helicobacter pylori NCTC 11637 = CCUG 17874 = ATCC 43504 OX=102618 GN=HP17_03339 PE=3 SV=1
50	34958	Q3Y5Z3	210.38	30	6	6	Oxidation (M)	26133	SWISS-PROT:Q3Y5Z3 (Bos taurus) Adiponectin precursor
33	34942	I0ZFN8|I0ZFN8_HELPX	203.53	28	7	7	Oxidation (M); Deamidation (NQ)	31883	Outer membrane protein OS=Helicobacter pylori NCTC 11637 = CCUG 17874 = ATCC 43504 OX=102618 GN=HP17_00045 PE=4 SV=1
86	35008	Q1RMN8	200.69	19	3	3	Carbamidomethylation	24536	TREMBL:Q1RMN8 (Bos taurus) Similar to Immunoglobulin lambda-like polypeptide 1
46	34975	I0ZIL3|I0ZIL3_HELPX	196.11	36	4	4	Carbamidomethylation	18245	Outer membrane protein HopE (Fragment) OS=Helicobacter pylori NCTC 11637 = CCUG 17874 = ATCC 43504 OX=102618 GN=HP17_06472 PE=4 SV=1
69	34982	I0ZE88|I0ZE88_HELPX	193.28	21	5	5		36069	Basal-body rod modification protein FlgD OS=Helicobacter pylori NCTC 11637 = CCUG 17874 = ATCC 43504 OX=102618 GN=flgD PE=3 SV=1
36	34951	I0ZIJ1|I0ZIJ1_HELPX	185.05	60	5	5	Carbamidomethylation; Deamidation (NQ)	11267	Putative outer membrane protein (Fragment) OS=Helicobacter pylori NCTC 11637 = CCUG 17874 = ATCC 43504 OX=102618 GN=HP17_06477 PE=4 SV=1
57	35192	P02672	184.17	10	6	6	Oxidation (M)	67012	SWISS-PROT:P02672 (Bos taurus) Fibrinogen alpha chain precursor
51	34963	Q28107	179.42	3	6	6	Carbamidomethylation	248981	SWISS-PROT:Q28107 (Bos taurus) Coagulation factor V precursor
61	34980	Q2UVX4	175.39	5	7	7	Carbamidomethylation	187366	SWISS-PROT:Q2UVX4 (Bos taurus) Complement C3 precursor
45	34935	I0ZC48|I0ZC48_HELPX	174.39	35	9	9	Carbamidomethylation; Oxidation (M)	30264	2-dehydro-3-deoxyphosphooctonate aldolase OS=Helicobacter pylori NCTC 11637 = CCUG 17874 = ATCC 43504 OX=102618 GN=kdsA PE=3 SV=1
76	34997	I0ZHK9|I0ZHK9_HELPX	174.38	51	6	6	Oxidation (M); Deamidation (NQ)	13543	Urease subunit beta (Fragment) OS=Helicobacter pylori NCTC 11637 = CCUG 17874 = ATCC 43504 OX=102618 GN=ureB PE=3 SV=1
59	17543	I0ZCQ9|I0ZCQ9_HELPX	174.24	23	5	5	Oxidation (M); Deamidation (NQ)	28163	Outer membrane protein HorJ OS=Helicobacter pylori NCTC 11637 = CCUG 17874 = ATCC 43504 OX=102618 GN=HP17_03799 PE=4 SV=1
54	34965	Q8BGZ7	174.1	12	6	1	Carbamidomethylation; Deamidation (NQ)	59741	TREMBL:Q8BGZ7;Q99MH7 Tax_Id=10090 Gene_Symbol=Krt75 10 days neonate skin cDNA RIKEN full-length enriched library clone:4732475I03 product:CYTOKERATIN homolog
64	35837	I0ZDC8|I0ZDC8_HELPX	170.82	13	5	5		43440	Flagellar hook protein FlgE (Fragment) OS=Helicobacter pylori NCTC 11637 = CCUG 17874 = ATCC 43504 OX=102618 GN=flgE PE=4 SV=1
88	1106	I0ZGY3|I0ZGY3_HELPX	166.32	13	4	4		48333	Uncharacterized protein OS=Helicobacter pylori NCTC 11637 = CCUG 17874 = ATCC 43504 OX=102618 GN=HP17_07907 PE=4 SV=1
63	35030	I0ZGD9|I0ZGD9_HELPX	163.86	32	6	6	Oxidation (M); Deamidation (NQ)	26021	Uncharacterized protein OS=Helicobacter pylori NCTC 11637 = CCUG 17874 = ATCC 43504 OX=102618 GN=HP17_00840 PE=4 SV=1
62	35364	I0ZC14|I0ZC14_HELPX	161.25	8	4	4	Oxidation (M)	58272	60 kDa chaperonin OS=Helicobacter pylori NCTC 11637 = CCUG 17874 = ATCC 43504 OX=102618 GN=groL PE=3 SV=1
80	34993	I0ZJ97|I0ZJ97_HELPX	158.57	15	3	3	Carbamidomethylation	31626	Putative beta-lactamase HcpC OS=Helicobacter pylori NCTC 11637 = CCUG 17874 = ATCC 43504 OX=102618 GN=HP17_00405 PE=4 SV=1
101	35124	I0ZI18|I0ZI18_HELPX	156.74	14	3	3	Oxidation (M)	29799	Urease accessory protein UreH OS=Helicobacter pylori NCTC 11637 = CCUG 17874 = ATCC 43504 OX=102618 GN=ureH PE=3 SV=1
85	35007	P34955	153.14	13	5	4		46104	SWISS-PROT:P34955 (Bos taurus) Alpha-1-antiproteinase precursor
79	35286	I0ZD66|I0ZD66_HELPX	151.32	23	3	3		19960	Peptidoglycan-associated lipoprotein OS=Helicobacter pylori NCTC 11637 = CCUG 17874 = ATCC 43504 OX=102618 GN=HP17_03504 PE=3 SV=1
75	34989	ENSEMBL:ENSBTAP00000006074	138.07	5	4	4	Carbamidomethylation	80675	(Bos taurus) 81 kDa protein
73	34948	I0ZEZ6|I0ZEZ6_HELPX	137.2	29	6	6	Oxidation (M)	28426	Putative heme iron utilization protein OS=Helicobacter pylori NCTC 11637 = CCUG 17874 = ATCC 43504 OX=102618 GN=HP17_01793 PE=4 SV=1
110	35109	P02662	136.84	12	2	2		22975	SWISS-PROT:P02662 Alpha-S1-casein - Bos taurus (Bovine).
74	34949	I0ZC43|I0ZC43_HELPX	136.77	21	5	5	Carbamidomethylation; Oxidation (M)	28463	Uncharacterized protein OS=Helicobacter pylori NCTC 11637 = CCUG 17874 = ATCC 43504 OX=102618 GN=HP17_04581 PE=4 SV=1
71	64035	I0ZJA7|I0ZJA7_HELPX	136.27	18	4	4		23266	Uncharacterized protein OS=Helicobacter pylori NCTC 11637 = CCUG 17874 = ATCC 43504 OX=102618 GN=HP17_00460 PE=4 SV=1
98	34933	I0ZIW9|I0ZIW9_HELPX	133.78	10	3	3		30321	Outer membrane protein OS=Helicobacter pylori NCTC 11637 = CCUG 17874 = ATCC 43504 OX=102618 GN=HP17_06247 PE=4 SV=1
78	34992	I0ZF56|I0ZF56_HELPX	129.33	21	4	4	Oxidation (M)	21824	50S ribosomal protein L2 (Fragment) OS=Helicobacter pylori NCTC 11637 = CCUG 17874 = ATCC 43504 OX=102618 GN=rplB PE=4 SV=1
56	29231	I0ZFC7|I0ZFC7_HELPX	129.27	23	6	6	Carbamidomethylation; Oxidation (M)	26294	Uncharacterized protein OS=Helicobacter pylori NCTC 11637 = CCUG 17874 = ATCC 43504 OX=102618 GN=HP17_01468 PE=4 SV=1
90	6390	I0ZB33|I0ZB33_HELPX	127.97	23	3	3		21859	Tumor necrosis factor alpha-inducing protein OS=Helicobacter pylori NCTC 11637 = CCUG 17874 = ATCC 43504 OX=102618 GN=HP17_05625 PE=4 SV=1
89	35005	I0ZEH8|I0ZEH8_HELPX	125.83	15	3	3		28656	7-alpha-hydroxysteroid dehydrogenase OS=Helicobacter pylori NCTC 11637 = CCUG 17874 = ATCC 43504 OX=102618 GN=HP17_02432 PE=4 SV=1
109	35082	I0ZCP4|I0ZCP4_HELPX	123.62	4	3	3	Oxidation (M)	97608	Iron-regulated outer membrane protein OS=Helicobacter pylori NCTC 11637 = CCUG 17874 = ATCC 43504 OX=102618 GN=HP17_04039 PE=3 SV=1
87	35010	Q3ZBS7	123.43	11	5	5	Carbamidomethylation	54100	TREMBL:Q3ZBS7 (Bos taurus) Vitronectin
132	63361	I0ZE80|I0ZE80_HELPX	122.63	5	2	2		56961	Outer membrane protein HopB OS=Helicobacter pylori NCTC 11637 = CCUG 17874 = ATCC 43504 OX=102618 GN=HP17_02524 PE=4 SV=1
103	57148	I0ZDF2|I0ZDF2_HELPX	120.5	52	4	4		7435	Flagellar hook protein FlgE (Fragment) OS=Helicobacter pylori NCTC 11637 = CCUG 17874 = ATCC 43504 OX=102618 GN=flgE PE=4 SV=1
82	34970	I0ZBG0|I0ZBG0_HELPX	115.66	11	5	5		34417	Outer membrane protein OS=Helicobacter pylori NCTC 11637 = CCUG 17874 = ATCC 43504 OX=102618 GN=HP17_05385 PE=4 SV=1
117	35142	P12763	111.36	5	2	2		38419	SWISS-PROT:P12763 (Bos taurus) Alpha-2-HS-glycoprotein precursor
113	35049	I0ZI20|I0ZI20_HELPX	108.56	7	2	2		28790	Urease accessory protein UreF OS=Helicobacter pylori NCTC 11637 = CCUG 17874 = ATCC 43504 OX=102618 GN=ureF PE=3 SV=1
182	63379	Q5D862	108.23	2	2	2		248072	SWISS-PROT:Q5D862 Tax_Id=9606 Gene_Symbol=FLG2 Filaggrin-2
125	63535	I0ZIH8|I0ZIH8_HELPX	105.43	18	2	2	Oxidation (M)	17513	Uncharacterized protein OS=Helicobacter pylori NCTC 11637 = CCUG 17874 = ATCC 43504 OX=102618 GN=HP17_06562 PE=4 SV=1
95	11625	I0ZD97|I0ZD97_HELPX	102.25	3	3	3		134754	Vacuolating cytotoxin (Fragment) OS=Helicobacter pylori NCTC 11637 = CCUG 17874 = ATCC 43504 OX=102618 GN=HP17_03404 PE=4 SV=1
99	34950	I0ZB75|I0ZB75_HELPX	97.08	6	2	2		31429	Uncharacterized protein OS=Helicobacter pylori NCTC 11637 = CCUG 17874 = ATCC 43504 OX=102618 GN=HP17_05845 PE=4 SV=1
123	63370	I0ZDC1|I0ZDC1_HELPX	95.34	17	2	2		13554	Flagellar basal body protein (Fragment) OS=Helicobacter pylori NCTC 11637 = CCUG 17874 = ATCC 43504 OX=102618 GN=flgE PE=3 SV=1
154	57153	I0ZBW5|I0ZBW5_HELPX	95.25	6	2	2		52999	Outer membrane protein HopA OS=Helicobacter pylori NCTC 11637 = CCUG 17874 = ATCC 43504 OX=102618 GN=HP17_04826 PE=4 SV=1
111	35054	ENSEMBL:ENSBTAP00000014147	94.65	21	2	2		11756	(Bos taurus) 12 kDa protein
158	34998	I0ZIA9|I0ZIA9_HELPX	91.61	7	2	2		30166	Enoyl-[acyl-carrier-protein] reductase [NADH] OS=Helicobacter pylori NCTC 11637 = CCUG 17874 = ATCC 43504 OX=102618 GN=HP17_06657 PE=3 SV=1
126	63365	I0ZDN4|I0ZDN4_HELPX	90.74	25	2	2	Deamidation (NQ)	8962	Outer membrane protein (Omp27) (Fragment) OS=Helicobacter pylori NCTC 11637 = CCUG 17874 = ATCC 43504 OX=102618 GN=HP17_03102 PE=4 SV=1
104	35121	P02666	90.1	16	3	3	Oxidation (M)	23583	SWISS-PROT:P02666 Beta-casein - Bos taurus (Bovine).
124	68608	I0ZC15|I0ZC15_HELPX	88.64	16	2	2		12991	10 kDa chaperonin OS=Helicobacter pylori NCTC 11637 = CCUG 17874 = ATCC 43504 OX=102618 GN=groS PE=3 SV=1
112	64030	I0ZBJ2|I0ZBJ2_HELPX	86.51	10	2	2		20385	Uncharacterized protein OS=Helicobacter pylori NCTC 11637 = CCUG 17874 = ATCC 43504 OX=102618 GN=HP17_05240 PE=4 SV=1
114	64031	I0ZIG7|I0ZIG7_HELPX	83.81	11	2	2		25636	Thiol:disulfide interchange protein OS=Helicobacter pylori NCTC 11637 = CCUG 17874 = ATCC 43504 OX=102618 GN=HP17_00521 PE=4 SV=1
134	35001	I0ZFD7|I0ZFD7_HELPX	83.32	6	2	2	Oxidation (M)	38638	DNA-directed RNA polymerase subunit alpha OS=Helicobacter pylori NCTC 11637 = CCUG 17874 = ATCC 43504 OX=102618 GN=rpoA PE=3 SV=1
118	35047	I0ZDC2|I0ZDC2_HELPX	77.38	4	2	2		27287	CDP-diacylglycerol pyrophosphatase OS=Helicobacter pylori NCTC 11637 = CCUG 17874 = ATCC 43504 OX=102618 GN=cdh PE=3 SV=1
157	64042	I0ZFP0|I0ZFP0_HELPX	76.01	14	2	2		16566	Uncharacterized protein OS=Helicobacter pylori NCTC 11637 = CCUG 17874 = ATCC 43504 OX=102618 GN=HP17_00055 PE=4 SV=1
122	35021	I0ZIR4|I0ZIR4_HELPX	75.6	13	3	3		25337	Succinyl-CoA-transferase subunit A OS=Helicobacter pylori NCTC 11637 = CCUG 17874 = ATCC 43504 OX=102618 GN=HP17_06362 PE=4 SV=1
93	35120	I0ZD56|I0ZD56_HELPX	75.02	3	1	1		29102	Cysteine-rich protein X OS=Helicobacter pylori NCTC 11637 = CCUG 17874 = ATCC 43504 OX=102618 GN=HP17_03454 PE=4 SV=1
159	35013	I0ZGT6|I0ZGT6_HELPX	74.13	4	1	1		28396	Outer membrane protein OS=Helicobacter pylori NCTC 11637 = CCUG 17874 = ATCC 43504 OX=102618 GN=HP17_00746 PE=4 SV=1
115	64032	I0ZFP1|I0ZFP1_HELPX	73.07	10	3	3		32703	Uncharacterized protein OS=Helicobacter pylori NCTC 11637 = CCUG 17874 = ATCC 43504 OX=102618 GN=HP17_00060 PE=4 SV=1
139	63357	I0ZF04|I0ZF04_HELPX	70.95	5	2	1		40512	Outer membrane protein (Fragment) OS=Helicobacter pylori NCTC 11637 = CCUG 17874 = ATCC 43504 OX=102618 GN=HP17_01788 PE=4 SV=1
116	35774	I0ZHZ3|I0ZHZ3_HELPX	68.71	16	3	3		26228	Outer membrane protein assembly factor BamD OS=Helicobacter pylori NCTC 11637 = CCUG 17874 = ATCC 43504 OX=102618 GN=bamD PE=3 SV=1
186	63389	P17697	68.2	3	1	1		51114	SWISS-PROT:P17697 (Bos taurus) Clusterin precursor
198	35148	I0ZFG1|I0ZFG1_HELPX	65.48	25	1	1		6963	50S ribosomal protein L2 (Fragment) OS=Helicobacter pylori NCTC 11637 = CCUG 17874 = ATCC 43504 OX=102618 GN=rplB PE=4 SV=1
156	35754	I0ZGF0|I0ZGF0_HELPX	64.5	6	2	2		33728	Fructose-bisphosphate aldolase OS=Helicobacter pylori NCTC 11637 = CCUG 17874 = ATCC 43504 OX=102618 GN=HP17_08339 PE=3 SV=1
137	64033	I0ZC47|I0ZC47_HELPX	62.04	10	2	2		17000	6 7-dimethyl-8-ribityllumazine synthase OS=Helicobacter pylori NCTC 11637 = CCUG 17874 = ATCC 43504 OX=102618 GN=ribH PE=3 SV=1
138	63352	P00735	61.33	1	1	1		70506	SWISS-PROT:P00735 (Bos taurus) Prothrombin precursor (Fragment)
185	68612	I0ZIA5|I0ZIA5_HELPX	61.04	4	1	1		27625	Succinate dehydrogenase iron-sulfur subunit OS=Helicobacter pylori NCTC 11637 = CCUG 17874 = ATCC 43504 OX=102618 GN=frdB PE=3 SV=1
177	35307	#DECOY#I0ZFN8|I0ZFN8_HELPX	60.21	2	1	1		31883	Outer membrane protein OS=Helicobacter pylori NCTC 11637 = CCUG 17874 = ATCC 43504 OX=102618 GN=HP17_00045 PE=4 SV=1
133	35670	I0ZC28|I0ZC28_HELPX	58.83	2	2	1		83921	Outer membrane protein (Omp2) (Fragment) OS=Helicobacter pylori NCTC 11637 = CCUG 17874 = ATCC 43504 OX=102618 GN=HP17_04716 PE=4 SV=1
140	65663	P02663	57.2	10	2	2		24349	SWISS-PROT:P02663 Alpha-S2-casein [Contains: Casocidin-1 - Bos taurus (Bovine).
262	64041	I0ZGI4|I0ZGI4_HELPX	56.56	8	1	1	Oxidation (M)	20655	Uncharacterized protein OS=Helicobacter pylori NCTC 11637 = CCUG 17874 = ATCC 43504 OX=102618 GN=HP17_08169 PE=4 SV=1
187	63364	I0ZEM5|I0ZEM5_HELPX	55.56	2	1	1		51689	Periplasmic serine endoprotease DegP-like OS=Helicobacter pylori NCTC 11637 = CCUG 17874 = ATCC 43504 OX=102618 GN=HP17_02407 PE=3 SV=1
199	35147	I0ZC85|I0ZC85_HELPX	54.31	4	1	1		37201	Iron(III) ABC transporter periplasmic iron-binding protein OS=Helicobacter pylori NCTC 11637 = CCUG 17874 = ATCC 43504 OX=102618 GN=HP17_04426 PE=4 SV=1
197	35006	I0ZF02|I0ZF02_HELPX	49.7	8	2	2		23122	Fe-S oxidoreductase (Fragment) OS=Helicobacter pylori NCTC 11637 = CCUG 17874 = ATCC 43504 OX=102618 GN=HP17_00110 PE=4 SV=1
153	35016	I0ZIB0|I0ZIB0_HELPX	48.97	2	1	1		36604	UDP-3-O-acylglucosamine N-acyltransferase OS=Helicobacter pylori NCTC 11637 = CCUG 17874 = ATCC 43504 OX=102618 GN=lpxD PE=3 SV=1
160	64089	I0ZHE6|I0ZHE6_HELPX	47.93	1	1	1		57877	D-3-phosphoglycerate dehydrogenase OS=Helicobacter pylori NCTC 11637 = CCUG 17874 = ATCC 43504 OX=102618 GN=HP17_07347 PE=3 SV=1
180	64260	I0ZD00|I0ZD00_HELPX	47.78	4	1	1		24892	Uncharacterized protein OS=Helicobacter pylori NCTC 11637 = CCUG 17874 = ATCC 43504 OX=102618 GN=HP17_03759 PE=4 SV=1
200	35125	P00978	44.7	2	1	1		39235	SWISS-PROT:P00978 (Bos taurus) AMBP protein precursor
142	34999	I0ZEC5|I0ZEC5_HELPX	43.29	3	1	1		33833	Uncharacterized protein OS=Helicobacter pylori NCTC 11637 = CCUG 17874 = ATCC 43504 OX=102618 GN=HP17_00225 PE=4 SV=1
135	63362	I0ZCN4|I0ZCN4_HELPX	43.14	4	1	1		42854	Outer membrane protein (Omp32) OS=Helicobacter pylori NCTC 11637 = CCUG 17874 = ATCC 43504 OX=102618 GN=HP17_03979 PE=4 SV=1
190	35144	#DECOY#P01030	42.1	0	1	1		192796	SWISS-PROT:P01030 (Bos taurus) similar to Complement C4-A precursor
263	35240	ENSEMBL:ENSBTAP00000024466	39.06	3	1	1		43901	(Bos taurus) 44 kDa protein
263	35241	ENSEMBL:ENSBTAP00000024462	39.06	3	1	1		46544	(Bos taurus) 47 kDa protein
236	35061	Q28194	38.39	1	1	1		129392	TREMBL:Q28194 (Bos taurus) Thrombospondin-1
188	35305	I0ZCE7|I0ZCE7_HELPX	36.54	9	1	1		24970	Pyruvate ferredoxin oxidoreductase beta subunit (Fragment) OS=Helicobacter pylori NCTC 11637 = CCUG 17874 = ATCC 43504 OX=102618 GN=HP17_00335 PE=4 SV=1
246	63351	Q9TRI1	35.14	1	1	1		106186	TREMBL:Q9TRI1 (Bos taurus) similar to inter-alpha-trypsin inhibitor heavy chain2
201	35798	I0ZIH7|I0ZIH7_HELPX	32.67	10	1	1		16020	Uncharacterized protein OS=Helicobacter pylori NCTC 11637 = CCUG 17874 = ATCC 43504 OX=102618 GN=HP17_06557 PE=4 SV=1
120	35127	P07477	31.18	8	1	1	Deamidation (NQ)	26558	SWISS-PROT:P07477 Tax_Id=9606 Gene_Symbol=PRSS1 Trypsin-1 precursor
202	64091	I0ZHE9|I0ZHE9_HELPX	30.99	3	1	1	Oxidation (M)	29538	UDP-2 3-diacylglucosamine hydrolase OS=Helicobacter pylori NCTC 11637 = CCUG 17874 = ATCC 43504 OX=102618 GN=HP17_07362 PE=4 SV=1
189	63371	I0ZIA6|I0ZIA6_HELPX	30.7	2	1	1		80111	Fumarate reductase flavoprotein subunit OS=Helicobacter pylori NCTC 11637 = CCUG 17874 = ATCC 43504 OX=102618 GN=HP17_06642 PE=4 SV=1
264	35181	#DECOY#I0ZF24|I0ZF24_HELPX	30.64	6	1	1	Deamidation (NQ)	17090	Putative nickel-responsive regulator OS=Helicobacter pylori NCTC 11637 = CCUG 17874 = ATCC 43504 OX=102618 GN=HP17_01763 PE=3 SV=1
